# Supplementary material for: Predicting 72-hour and 9-day return to the emergency department using machine learning
Source: JAMIA Open. 2019 Jul 1;2(3):346–52. doi: 10.1093/jamiaopen/ooz019 (PMC6951979; doi:10.1093/jamiaopen/ooz019)
Supplement: ooz019_Supplementary_Data [file ooz019_supplementary_data.zip]

Archive with 3 entries (3 files):
- TableS1.xls
- TableS4.xls
- TextS1_TableS2_TableS3.docx
