# Supplementary material for: Predicting 72-hour and 9-day return to the emergency department using machine learning
Source: JAMIA Open. 2019 Jul 1;2(3):346–52. doi: 10.1093/jamiaopen/ooz019 (PMC6951979; doi:10.1093/jamiaopen/ooz019)
Supplement: ooz019_Supplementary_Data [file ooz019_supplementary_data.zip › TableS1.xls]

## Sheet: Sheet1
	Table S1. Full List of Variables
		Variable Name	Description	Type	% Missing
	Response Variable	revisit	Acute ED revisit following discharge: This categorical variable is encoded into 3 levels ("within3days", "btw3and9days","noacuterevisit") and is tranformed into a binary variable encoding either 72-hour return or 9-day return for subsequent analyses.	Categorical	0
	Demographics	age	age	Numeric	2.72207e-05
		gender	gender	Binary	0
		ethnicity	ethnicity	Categorical	0
		race	race	Categorical	5.74659e-05
		lang	patient's primary language (English vs. other)	Binary	0
		religion	religion	Categorical	0
		maritalstatus	marital status	Categorical	0
		employstatus	full-time, part-time, student, unemployed, retired	Categorical	0
		insurance_status	commerical, medicaid, medicare, self-pay	Categorical	0
		pcp_yes	presence of primary care physician listed on EHR	Binary	0
	Triage Variables	dep_name	presenting hospital (recoded into A, B)	Categorical	0
		arrivalmode	amulance, walk-in, car, etc	Categorical	0.0637357
		arrivalmonth	month of arrival (Jan-Dec)	Categorical	0
		arrivalday	day of arrival (Mon-Sun)	Categorical	0
		arrivalhour_bin	hour of arrival, binned to 4-hour timeframes (23-02, 03-06, 7-10, etc)	Categorical	0
		triage_vital_hr	systolic blood pressure recorded at triage	Numeric	0.240985
		triage_vital_sbp	diastolic blood pressure recorded at triage	Numeric	0.243982
		triage_vital_dbp	heart rate recorded at triage	Numeric	0.244218
		triage_vital_rr	respiratory rate recorded at triage	Numeric	0.248262
		triage_vital_o2	O2 saturation recorded at triage	Numeric	0.463571
		triage_vital_o2_device	presence of supplementary O2 device at triage	Binary	0.359141
		triage_vital_temp	temperature recorded at triage	Numeric	0.268931
		esi	ESI level determined by triage nurse	Categorical	0.00543506
	Hospital Usage	previousdispo	disposition of the patient's last visit to the ED	Categorical	0
		n_edvisits	number of ED visits within the past year	Numeric	0
		n_admissions	number of in-patient admissions within the past year	Numeric	0
		n_surgeries	number of surgeries and procedures within the past year	Numeric	0
	Chief Complaint	cc_abdominalcramping	Chief complaint: abdominal cramping	Binary	0.00463356
		cc_abdominaldistention	Chief complaint: abdominal distention	Binary	0.00463356
		cc_abdominalpain	Chief complaint: abdominal pain	Binary	0.00463356
		cc_abdominalpainpregnant	Chief complaint: abdominal pain pregnant	Binary	0.00463356
		cc_abnormallab	Chief complaint: abnormal lab	Binary	0.00463356
		cc_abscess	Chief complaint: abscess	Binary	0.00463356
		cc_addictionproblem	Chief complaint: addiction problem	Binary	0.00463356
		cc_agitation	Chief complaint: agitation	Binary	0.00463356
		cc_alcoholintoxication	Chief complaint: alcohol intoxication	Binary	0.00463356
		cc_alcoholproblem	Chief complaint: alcohol problem	Binary	0.00463356
		cc_allergicreaction	Chief complaint: allergic reaction	Binary	0.00463356
		cc_alteredmentalstatus	Chief complaint: altered mental status	Binary	0.00463356
		cc_animalbite	Chief complaint: animal bite	Binary	0.00463356
		cc_ankleinjury	Chief complaint: ankle injury	Binary	0.00463356
		cc_anklepain	Chief complaint: ankle pain	Binary	0.00463356
		cc_anxiety	Chief complaint: anxiety	Binary	0.00463356
		cc_arminjury	Chief complaint: arm injury	Binary	0.00463356
		cc_armpain	Chief complaint: arm pain	Binary	0.00463356
		cc_armswelling	Chief complaint: arm swelling	Binary	0.00463356
		cc_assaultvictim	Chief complaint: assault victim	Binary	0.00463356
		cc_asthma	Chief complaint: asthma	Binary	0.00463356
		cc_backpain	Chief complaint: back pain	Binary	0.00463356
		cc_bleeding/bruising	Chief complaint: bleeding/bruising	Binary	0.00463356
		cc_blurredvision	Chief complaint: blurred vision	Binary	0.00463356
		cc_bodyfluidexposure	Chief complaint: body fluid exposure	Binary	0.00463356
		cc_breastpain	Chief complaint: breast pain	Binary	0.00463356
		cc_breathingdifficulty	Chief complaint: breathing difficulty	Binary	0.00463356
		cc_breathingproblem	Chief complaint: breathing problem	Binary	0.00463356
		cc_burn	Chief complaint: burn	Binary	0.00463356
		cc_cardiacarrest	Chief complaint: cardiac arrest	Binary	0.00463356
		cc_cellulitis	Chief complaint: cellulitis	Binary	0.00463356
		cc_chestpain	Chief complaint: chest pain	Binary	0.00463356
		cc_chesttightness	Chief complaint: chest tightness	Binary	0.00463356
		cc_chills	Chief complaint: chills	Binary	0.00463356
		cc_coldlikesymptoms	Chief complaint: cold like symptoms	Binary	0.00463356
		cc_confusion	Chief complaint: confusion	Binary	0.00463356
		cc_conjunctivitis	Chief complaint: conjunctivitis	Binary	0.00463356
		cc_constipation	Chief complaint: constipation	Binary	0.00463356
		cc_cough	Chief complaint: cough	Binary	0.00463356
		cc_cyst	Chief complaint: cyst	Binary	0.00463356
		cc_decreasedbloodsugar-symptomatic	Chief complaint: decreased blood sugar-symptomatic	Binary	0.00463356
		cc_dehydration	Chief complaint: dehydration	Binary	0.00463356
		cc_dentalpain	Chief complaint: dental pain	Binary	0.00463356
		cc_depression	Chief complaint: depression	Binary	0.00463356
		cc_detoxevaluation	Chief complaint: detox evaluation	Binary	0.00463356
		cc_diarrhea	Chief complaint: diarrhea	Binary	0.00463356
		cc_dizziness	Chief complaint: dizziness	Binary	0.00463356
		cc_drug/alcoholassessment	Chief complaint: drug / alcohol assessment	Binary	0.00463356
		cc_drugproblem	Chief complaint: drug problem	Binary	0.00463356
		cc_dyspnea	Chief complaint: dyspnea	Binary	0.00463356
		cc_dysuria	Chief complaint: dysuria	Binary	0.00463356
		cc_earpain	Chief complaint: ear pain	Binary	0.00463356
		cc_earproblem	Chief complaint: ear problem	Binary	0.00463356
		cc_edema	Chief complaint: edema	Binary	0.00463356
		cc_elbowpain	Chief complaint: elbow pain	Binary	0.00463356
		cc_elevatedbloodsugar-nosymptoms	Chief complaint: elevated blood sugar-no symptoms	Binary	0.00463356
		cc_elevatedbloodsugar-symptomatic	Chief complaint: elevated blood sugar-symptomatic	Binary	0.00463356
		cc_emesis	Chief complaint: emesis	Binary	0.00463356
		cc_epigastricpain	Chief complaint: epigastric pain	Binary	0.00463356
		cc_epistaxis	Chief complaint: epistaxis	Binary	0.00463356
		cc_exposuretostd	Chief complaint: exposure to std	Binary	0.00463356
		cc_extremitylaceration	Chief complaint: extremity laceration	Binary	0.00463356
		cc_extremityweakness	Chief complaint: extremity weakness	Binary	0.00463356
		cc_eyeinjury	Chief complaint: eye injury	Binary	0.00463356
		cc_eyepain	Chief complaint: eye pain	Binary	0.00463356
		cc_eyeproblem	Chief complaint: eye problem	Binary	0.00463356
		cc_eyeredness	Chief complaint: eye redness	Binary	0.00463356
		cc_facialinjury	Chief complaint: facial injury	Binary	0.00463356
		cc_faciallaceration	Chief complaint: facial laceration	Binary	0.00463356
		cc_facialpain	Chief complaint: facial pain	Binary	0.00463356
		cc_facialswelling	Chief complaint: facial swelling	Binary	0.00463356
		cc_fall	Chief complaint: fall	Binary	0.00463356
		cc_fall>65	Chief complaint: fall >65	Binary	0.00463356
		cc_fatigue	Chief complaint: fatigue	Binary	0.00463356
		cc_femaleguproblem	Chief complaint: female gu problem	Binary	0.00463356
		cc_fever	Chief complaint: fever	Binary	0.00463356
		cc_fever-75yearsorolder	Chief complaint: fever-75 years or older	Binary	0.00463356
		cc_fever-9weeksto74years	Chief complaint: fever-9 weeks to 74 years	Binary	0.00463356
		cc_feverimmunocompromised	Chief complaint: fever immunocompromised	Binary	0.00463356
		cc_fingerinjury	Chief complaint: finger injury	Binary	0.00463356
		cc_fingerpain	Chief complaint: finger pain	Binary	0.00463356
		cc_fingerswelling	Chief complaint: finger swelling	Binary	0.00463356
		cc_flankpain	Chief complaint: flank pain	Binary	0.00463356
		cc_follow-upcellulitis	Chief complaint: follow-up cellulitis	Binary	0.00463356
		cc_footinjury	Chief complaint: foot injury	Binary	0.00463356
		cc_footpain	Chief complaint: foot pain	Binary	0.00463356
		cc_footswelling	Chief complaint: foot swelling	Binary	0.00463356
		cc_foreignbodyineye	Chief complaint: foreign body in eye	Binary	0.00463356
		cc_fulltrauma	Chief complaint: full trauma	Binary	0.00463356
		cc_generalizedbodyaches	Chief complaint: generalized body aches	Binary	0.00463356
		cc_gibleeding	Chief complaint: gi bleeding	Binary	0.00463356
		cc_giproblem	Chief complaint: gi problem	Binary	0.00463356
		cc_groinpain	Chief complaint: groin pain	Binary	0.00463356
		cc_hallucinations	Chief complaint: hallucinations	Binary	0.00463356
		cc_handinjury	Chief complaint: hand injury	Binary	0.00463356
		cc_handpain	Chief complaint: hand pain	Binary	0.00463356
		cc_headache	Chief complaint: headache	Binary	0.00463356
		cc_headache-newonsetornewsymptoms	Chief complaint: headache- new onset or new symptoms	Binary	0.00463356
		cc_headache-recurrentorknowndxmigraines	Chief complaint: headache- recurrent or known dx migraines	Binary	0.00463356
		cc_headachere-evaluation	Chief complaint: headache re-evaluation	Binary	0.00463356
		cc_headinjury	Chief complaint: head injury	Binary	0.00463356
		cc_headlaceration	Chief complaint: head laceration	Binary	0.00463356
		cc_hematuria	Chief complaint: hematuria	Binary	0.00463356
		cc_hemoptysis	Chief complaint: hemoptysis	Binary	0.00463356
		cc_hippain	Chief complaint: hip pain	Binary	0.00463356
		cc_homicidal	Chief complaint: homicidal	Binary	0.00463356
		cc_hyperglycemia	Chief complaint: hyperglycemia	Binary	0.00463356
		cc_hypertension	Chief complaint: hypertension	Binary	0.00463356
		cc_hypotension	Chief complaint: hypotension	Binary	0.00463356
		cc_influenza	Chief complaint: influenza	Binary	0.00463356
		cc_ingestion	Chief complaint: ingestion	Binary	0.00463356
		cc_insectbite	Chief complaint: insect bite	Binary	0.00463356
		cc_irregularheartbeat	Chief complaint: irregular heart beat	Binary	0.00463356
		cc_jawpain	Chief complaint: jaw pain	Binary	0.00463356
		cc_jointswelling	Chief complaint: joint swelling	Binary	0.00463356
		cc_kneeinjury	Chief complaint: knee injury	Binary	0.00463356
		cc_kneepain	Chief complaint: knee pain	Binary	0.00463356
		cc_laceration	Chief complaint: laceration	Binary	0.00463356
		cc_leginjury	Chief complaint: leg injury	Binary	0.00463356
		cc_legpain	Chief complaint: leg pain	Binary	0.00463356
		cc_legswelling	Chief complaint: leg swelling	Binary	0.00463356
		cc_lethargy	Chief complaint: lethargy	Binary	0.00463356
		cc_lossofconsciousness	Chief complaint: loss of consciousness	Binary	0.00463356
		cc_maleguproblem	Chief complaint: male gu problem	Binary	0.00463356
		cc_mass	Chief complaint: mass	Binary	0.00463356
		cc_medicalproblem	Chief complaint: medical problem	Binary	0.00463356
		cc_medicalscreening	Chief complaint: medical screening	Binary	0.00463356
		cc_medicationproblem	Chief complaint: medication problem	Binary	0.00463356
		cc_medicationrefill	Chief complaint: medication refill	Binary	0.00463356
		cc_migraine	Chief complaint: migraine	Binary	0.00463356
		cc_modifiedtrauma	Chief complaint: modified trauma	Binary	0.00463356
		cc_motorcyclecrash	Chief complaint: motor vehicle crash	Binary	0.00463356
		cc_motorvehiclecrash	Chief complaint: motorcycle crash	Binary	0.00463356
		cc_multiplefalls	Chief complaint: multiple falls	Binary	0.00463356
		cc_nasalcongestion	Chief complaint: nasal congestion	Binary	0.00463356
		cc_nausea	Chief complaint: nausea	Binary	0.00463356
		cc_nearsyncope	Chief complaint: near syncope	Binary	0.00463356
		cc_neckpain	Chief complaint: neck pain	Binary	0.00463356
		cc_neurologicproblem	Chief complaint: neurologic problem	Binary	0.00463356
		cc_numbness	Chief complaint: numbness	Binary	0.00463356
		cc_oralswelling	Chief complaint: oral swelling	Binary	0.00463356
		cc_otalgia	Chief complaint: otalgia	Binary	0.00463356
		cc_other	Chief complaint: other	Binary	0.00463356
		cc_overdose-accidental	Chief complaint: overdose- accidental	Binary	0.00463356
		cc_overdose-intentional	Chief complaint: overdose- intentional	Binary	0.00463356
		cc_pain	Chief complaint: pain	Binary	0.00463356
		cc_palpitations	Chief complaint: palpitations	Binary	0.00463356
		cc_panicattack	Chief complaint: panic attack	Binary	0.00463356
		cc_pelvicpain	Chief complaint: pelvic pain	Binary	0.00463356
		cc_poisoning	Chief complaint: poisoning	Binary	0.00463356
		cc_post-opproblem	Chief complaint: post-op problem	Binary	0.00463356
		cc_psychiatricevaluation	Chief complaint: psychiatric evaluation	Binary	0.00463356
		cc_psychoticsymptoms	Chief complaint: psychotic symptoms	Binary	0.00463356
		cc_rapidheartrate	Chief complaint: rapid heart rate	Binary	0.00463356
		cc_rash	Chief complaint: rash	Binary	0.00463356
		cc_rectalbleeding	Chief complaint: rectal bleeding	Binary	0.00463356
		cc_rectalpain	Chief complaint: rectal pain	Binary	0.00463356
		cc_respiratorydistress	Chief complaint: respiratory distress	Binary	0.00463356
		cc_ribinjury	Chief complaint: rib injury	Binary	0.00463356
		cc_ribpain	Chief complaint: rib pain	Binary	0.00463356
		cc_seizure-newonset	Chief complaint: seizure- new onset	Binary	0.00463356
		cc_seizure-priorhxof	Chief complaint: seizure- prior hx of	Binary	0.00463356
		cc_seizures	Chief complaint: seizures	Binary	0.00463356
		cc_shortnessofbreath	Chief complaint: shortness of breath	Binary	0.00463356
		cc_shoulderinjury	Chief complaint: shoulder injury	Binary	0.00463356
		cc_shoulderpain	Chief complaint: shoulder pain	Binary	0.00463356
		cc_sicklecellpain	Chief complaint: sickle cell pain	Binary	0.00463356
		cc_sinusproblem	Chief complaint: sinus problem	Binary	0.00463356
		cc_skinirritation	Chief complaint: skin irritation	Binary	0.00463356
		cc_skinproblem	Chief complaint: skin problem	Binary	0.00463356
		cc_sorethroat	Chief complaint: sore throat	Binary	0.00463356
		cc_stdcheck	Chief complaint: std check	Binary	0.00463356
		cc_strokealert	Chief complaint: stroke alert	Binary	0.00463356
		cc_suicidal	Chief complaint: suicidal	Binary	0.00463356
		cc_suture/stapleremoval	Chief complaint: suture / staple removal	Binary	0.00463356
		cc_swallowedforeignbody	Chief complaint: swallowed foreign body	Binary	0.00463356
		cc_syncope	Chief complaint: syncope	Binary	0.00463356
		cc_tachycardia	Chief complaint: tachycardia	Binary	0.00463356
		cc_testiclepain	Chief complaint: testicle pain	Binary	0.00463356
		cc_thumbinjury	Chief complaint: thumb injury	Binary	0.00463356
		cc_tickremoval	Chief complaint: tick removal	Binary	0.00463356
		cc_toeinjury	Chief complaint: toe injury	Binary	0.00463356
		cc_toepain	Chief complaint: toe pain	Binary	0.00463356
		cc_trauma	Chief complaint: trauma	Binary	0.00463356
		cc_unresponsive	Chief complaint: unresponsive	Binary	0.00463356
		cc_uri	Chief complaint: uri	Binary	0.00463356
		cc_urinaryfrequency	Chief complaint: urinary frequency	Binary	0.00463356
		cc_urinaryretention	Chief complaint: urinary retention	Binary	0.00463356
		cc_urinarytractinfection	Chief complaint: urinary tract infection	Binary	0.00463356
		cc_vaginalbleeding	Chief complaint: vaginal bleeding	Binary	0.00463356
		cc_vaginaldischarge	Chief complaint: vaginal discharge	Binary	0.00463356
		cc_vaginalpain	Chief complaint: vaginal pain	Binary	0.00463356
		cc_weakness	Chief complaint: weakness	Binary	0.00463356
		cc_wheezing	Chief complaint: wheezing	Binary	0.00463356
		cc_withdrawal-alcohol	Chief complaint: withdrawal- alcohol	Binary	0.00463356
		cc_woundcheck	Chief complaint: wound check	Binary	0.00463356
		cc_woundinfection	Chief complaint: wound infection	Binary	0.00463356
		cc_woundre-evaluation	Chief complaint: wound re-evaluation	Binary	0.00463356
		cc_wristinjury	Chief complaint: wrist injury	Binary	0.00463356
		cc_wristpain	Chief complaint: wrist pain	Binary	0.00463356
	Past Medical History	2ndarymalig	PMH: Secondary malignancies	Binary	0
		abdomhernia	PMH: Abdominal hernia	Binary	0
		abdomnlpain	PMH: Abdominal pain	Binary	0
		abortcompl	PMH: Postabortion complications	Binary	0
		acqfootdef	PMH: Acquired foot deformities	Binary	0
		acrenlfail	PMH: Acute and unspecified renal failure	Binary	0
		acutecvd	PMH: Acute cerebrovascular disease	Binary	0
		acutemi	PMH: Acute myocardial infarction	Binary	0
		acutphanm	PMH: Acute posthemorrhagic anemia	Binary	0
		adjustmentdisorders	PMH: Adjustment disorders	Binary	0
		adltrespfl	PMH: Respiratory failure; insufficiency; arrest (adult)	Binary	0
		alcoholrelateddisorders	PMH: Alcohol-related disorders	Binary	0
		allergy	PMH: Allergic reactions	Binary	0
		amniosdx	PMH: Polyhydramnios and other problems of amniotic cavity	Binary	0
		analrectal	PMH: Anal and rectal conditions	Binary	0
		anemia	PMH: Deficiency and other anemia	Binary	0
		aneurysm	PMH: Aortic; peripheral; and visceral artery aneurysms	Binary	0
		anxietydisorders	PMH: Anxiety disorders	Binary	0
		appendicitis	PMH: Appendicitis and other appendiceal conditions	Binary	0
		artembolism	PMH: Aortic and peripheral arterial embolism or thrombosis	Binary	0
		asppneumon	PMH: Aspiration pneumonitis; food/vomitus	Binary	0
		asthma	PMH: Asthma	Binary	0
		attentiondeficitconductdisruptivebeha	PMH: Attention-deficit, conduct, and disruptive behavior disorders	Binary	0
		backproblem	PMH: Spondylosis; intervertebral disc disorders; other back problems	Binary	0
		biliarydx	PMH: Biliary tract disease	Binary	0
		birthasphyx	PMH: Intrauterine hypoxia and birth asphyxia	Binary	0
		birthtrauma	PMH: Birth trauma	Binary	0
		bladdercncr	PMH: Cancer of bladder	Binary	0
		blindness	PMH: Blindness and vision defects	Binary	0
		bnignutneo	PMH: Benign neoplasm of uterus	Binary	0
		bonectcncr	PMH: Cancer of bone and connective tissue	Binary	0
		bph	PMH: Hyperplasia of prostate	Binary	0
		brainnscan	PMH: Cancer of brain and nervous system	Binary	0
		breastcancr	PMH: Cancer of breast	Binary	0
		breastdx	PMH: Nonmalignant breast conditions	Binary	0
		brnchlngca	PMH: Cancer of bronchus; lung	Binary	0
		bronchitis	PMH: Acute bronchitis	Binary	0
		burns	PMH: Burns	Binary	0
		cardiaarrst	PMH: Cardiac arrest and ventricular fibrillation	Binary	0
		cardiacanom	PMH: Cardiac and circulatory congenital anomalies	Binary	0
		carditis	PMH: Peri-; endo-; and myocarditis; cardiomyopathy (except that caused by tuberculosis or sexually transmitted disease)	Binary	0
		cataract	PMH: Cataract	Binary	0
		cervixcancr	PMH: Cancer of cervix	Binary	0
		chestpain	PMH: Nonspecific chest pain	Binary	0
		chfnonhp	PMH: Congestive heart failure; nonhypertensive	Binary	0
		chrkidneydisease	PMH: Chronic kidney disease	Binary	0
		coaghemrdx	PMH: Coagulation and hemorrhagic disorders	Binary	0
		coloncancer	PMH: Cancer of colon	Binary	0
		comabrndmg	PMH: Coma; stupor; and brain damage	Binary	0
		complicdevi	PMH: Complication of device; implant or graft	Binary	0
		complicproc	PMH: Complications of surgical procedures or medical care	Binary	0
		conduction	PMH: Conduction disorders	Binary	0
		contraceptiv	PMH: Contraceptive and procreative management	Binary	0
		copd	PMH: Chronic obstructive pulmonary disease and bronchiectasis	Binary	0
		coronathero	PMH: Coronary atherosclerosis and other heart disease	Binary	0
		crushinjury	PMH: Crushing injury or internal injury	Binary	0
		cysticfibro	PMH: Cystic fibrosis	Binary	0
		deliriumdementiaamnesticothercognitiv	PMH: Delirium, dementia, and amnestic and other cognitive disorders	Binary	0
		developmentaldisorders	PMH: Developmental disorders	Binary	0
		diabmelnoc	PMH: Diabetes mellitus without complication	Binary	0
		diabmelwcm	PMH: Diabetes mellitus with complications	Binary	0
		disordersusuallydiagnosedininfancych	PMH: Disorders usually diagnosed in infancy, childhood, or adolescence	Binary	0
		diverticulos	PMH: Diverticulosis and diverticulitis	Binary	0
		dizziness	PMH: Conditions associated with dizziness or vertigo	Binary	0
		dminpreg	PMH: Diabetes or abnormal glucose tolerance complicating pregnancy; childbirth; or the puerperium	Binary	0
		dysrhythmia	PMH: Cardiac dysrhythmias	Binary	0
		earlylabor	PMH: Early or threatened labor	Binary	0
		ecodesadverseeffectsofmedicalcare	PMH: E Codes: Adverse effects of medical care	Binary	0
		ecodesadverseeffectsofmedicaldrugs	PMH: E Codes: Adverse effects of medical drugs	Binary	0
		ecodescutpierce	PMH: E Codes: Cut/pierceb	Binary	0
		ecodesdrowningsubmersion	PMH: E Codes: Drowning/submersion	Binary	0
		ecodesfall	PMH: E Codes: Fall	Binary	0
		ecodesfirearm	PMH: E Codes: Firearm	Binary	0
		ecodesfireburn	PMH: E Codes: Fire/burn	Binary	0
		ecodesmachinery	PMH: E Codes: Machinery	Binary	0
		ecodesmotorvehicletrafficmvt	PMH: E Codes: Motor vehicle traffic (MVT)	Binary	0
		ecodesnaturalenvironment	PMH: E Codes: Natural/environment	Binary	0
		ecodesotherspecifiedandclassifiable	PMH: E Codes: Other specified and classifiable	Binary	0
		ecodesotherspecifiednec	PMH: E Codes: Other specified; NEC	Binary	0
		ecodespedalcyclistnotmvt	PMH: E Codes: Pedal cyclist; not MVT	Binary	0
		ecodesplaceofoccurrence	PMH: E Codes: Place of occurrence	Binary	0
		ecodespoisoning	PMH: E Codes: Poisoning	Binary	0
		ecodesstruckbyagainst	PMH: E Codes: Struck by; against	Binary	0
		ecodessuffocation	PMH: E Codes: Suffocation	Binary	0
		ecodestransportnotmvt	PMH: E Codes: Transport; not MVT	Binary	0
		ecodesunspecified	PMH: E Codes: Unspecified	Binary	0
		ectopicpreg	PMH: Ectopic pregnancy	Binary	0
		encephalitis	PMH: Encephalitis (except that caused by tuberculosis or sexually transmitted disease)	Binary	0
		endometrios	PMH: Endometriosis	Binary	0
		epilepsycnv	PMH: Epilepsy; convulsions	Binary	0
		esophcancer	PMH: Cancer of esophagus	Binary	0
		esophgealdx	PMH: Esophageal disorders	Binary	0
		exameval	PMH: Medical examination/evaluation	Binary	0
		eyeinfectn	PMH: Inflammation; infection of eye (except that caused by tuberculosis or sexually transmitteddisease)	Binary	0
		fatigue	PMH: Malaise and fatigue	Binary	0
		femgenitca	PMH: Cancer of other female genital organs	Binary	0
		feminfertil	PMH: Female infertility	Binary	0
		fetaldistrs	PMH: Fetal distress and abnormal forces of labor	Binary	0
		fluidelcdx	PMH: Fluid and electrolyte disorders	Binary	0
		fuo	PMH: Fever of unknown origin	Binary	0
		fxarm	PMH: Fracture of upper limb	Binary	0
		fxhip	PMH: Fracture of neck of femur (hip)	Binary	0
		fxleg	PMH: Fracture of lower limb	Binary	0
		fxskullfac	PMH: Skull and face fractures	Binary	0
		gangrene	PMH: Gangrene	Binary	0
		gasduoulcer	PMH: Gastroduodenal ulcer (except hemorrhage)	Binary	0
		gastritis	PMH: Gastritis and duodenitis	Binary	0
		gastroent	PMH: Noninfectious gastroenteritis	Binary	0
		giconganom	PMH: Digestive congenital anomalies	Binary	0
		gihemorrhag	PMH: Gastrointestinal hemorrhage	Binary	0
		giperitcan	PMH: Cancer of other GI organs; peritoneum	Binary	0
		glaucoma	PMH: Glaucoma	Binary	0
		goutotcrys	PMH: Gout and other crystal arthropathies	Binary	0
		guconganom	PMH: Genitourinary congenital anomalies	Binary	0
		hdnckcancr	PMH: Cancer of head and neck	Binary	0
		headachemig	PMH: Headache; including migraine	Binary	0
		hemmorhoids	PMH: Hemorrhoids	Binary	0
		hemorrpreg	PMH: Hemorrhage during pregnancy; abruptio placenta; placenta previa	Binary	0
		hepatitis	PMH: Hepatitis	Binary	0
		hivinfectn	PMH: HIV infection	Binary	0
		hodgkinsds	PMH: Hodgkin`s disease	Binary	0
		hrtvalvedx	PMH: Heart valve disorders	Binary	0
		htn	PMH: Essential hypertension	Binary	0
		htncomplicn	PMH: Hypertension with complications and secondary hypertension	Binary	0
		htninpreg	PMH: Hypertension complicating pregnancy; childbirth and the puerperium	Binary	0
		hyperlipidem	PMH: Disorders of lipid metabolism	Binary	0
		immunitydx	PMH: Immunity disorders	Binary	0
		immunizscrn	PMH: Immunizations and screening for infectious disease	Binary	0
		impulsecontroldisordersnec	PMH: Impulse control disorders, NEC	Binary	0
		inducabortn	PMH: Induced abortion	Binary	0
		infectarth	PMH: Infective arthritis and osteomyelitis (except that caused by tuberculosis or sexually transmitted disease)	Binary	0
		influenza	PMH: Influenza	Binary	0
		infmalegen	PMH: Inflammatory conditions of male genital organs	Binary	0
		intestinfct	PMH: Intestinal infection	Binary	0
		intobstruct	PMH: Intestinal obstruction without hernia	Binary	0
		intracrninj	PMH: Intracranial injury	Binary	0
		jointinjury	PMH: Joint disorders and dislocations; trauma-related	Binary	0
		kidnyrnlca	PMH: Cancer of kidney and renal pelvis	Binary	0
		lateeffcvd	PMH: Late effects of cerebrovascular disease	Binary	0
		leukemias	PMH: Leukemias	Binary	0
		liveborn	PMH: Liveborn	Binary	0
		liveribdca	PMH: Cancer of liver and intrahepatic bile duct	Binary	0
		longpregncy	PMH: Prolonged pregnancy	Binary	0
		lowbirthwt	PMH: Short gestation; low birth weight; and fetal growth retardation	Binary	0
		lungexternl	PMH: Lung disease due to external agents	Binary	0
		lymphenlarg	PMH: Lymphadenitis	Binary	0
		maintchemr	PMH: Maintenance chemotherapy; radiotherapy	Binary	0
		malgenitca	PMH: Cancer of other male genital organs	Binary	0
		maligneopls	PMH: Malignant neoplasm without specification of site	Binary	0
		malposition	PMH: Malposition; malpresentation	Binary	0
		meningitis	PMH: Meningitis (except that caused by tuberculosis or sexually transmitted disease)	Binary	0
		menopausldx	PMH: Menopausal disorders	Binary	0
		menstrualdx	PMH: Menstrual disorders	Binary	0
		miscellaneousmentalhealthdisorders	PMH: Miscellaneous mental health disorders	Binary	0
		mooddisorders	PMH: Mood disorders	Binary	0
		mouthdx	PMH: Diseases of mouth; excluding dental	Binary	0
		ms	PMH: Multiple sclerosis	Binary	0
		multmyeloma	PMH: Multiple myeloma	Binary	0
		mycoses	PMH: Mycoses	Binary	0
		nauseavomit	PMH: Nausea and vomiting	Binary	0
		neoplsmunsp	PMH: Neoplasms of unspecified nature or uncertain behavior	Binary	0
		nephritis	PMH: Nephritis; nephrosis; renal sclerosis	Binary	0
		nervcongan	PMH: Nervous system congenital anomalies	Binary	0
		nonepithca	PMH: Other non-epithelial cancer of skin	Binary	0
		nonhodglym	PMH: Non-Hodgkin`s lymphoma	Binary	0
		nutritdefic	PMH: Nutritional deficiencies	Binary	0
		obrelatedperintrauma	PMH: OB-related trauma to perineum and vulva	Binary	0
		opnwndextr	PMH: Open wounds of extremities	Binary	0
		opnwndhead	PMH: Open wounds of head; neck; and trunk	Binary	0
		osteoarthros	PMH: Osteoarthritis	Binary	0
		osteoporosis	PMH: Osteoporosis	Binary	0
		otacqdefor	PMH: Other acquired deformities	Binary	0
		otaftercare	PMH: Other aftercare	Binary	0
		otbnignneo	PMH: Other and unspecified benign neoplasm	Binary	0
		otbonedx	PMH: Other bone disease and musculoskeletal deformities	Binary	0
		otcirculdx	PMH: Other circulatory disease	Binary	0
		otcomplbir	PMH: Other complications of birth; puerperium affecting management of mother	Binary	0
		otconganom	PMH: Other congenital anomalies	Binary	0
		otconntiss	PMH: Other connective tissue disease	Binary	0
		otdxbladdr	PMH: Other diseases of bladder and urethra	Binary	0
		otdxkidney	PMH: Other diseases of kidney and ureters	Binary	0
		otdxstomch	PMH: Other disorders of stomach and duodenum	Binary	0
		otendodsor	PMH: Other endocrine disorders	Binary	0
		otfemalgen	PMH: Other female genital disorders	Binary	0
		othbactinf	PMH: Bacterial infection; unspecified site	Binary	0
		othcnsinfx	PMH: Other CNS infection and poliomyelitis	Binary	0
		othematldx	PMH: Other hematologic conditions	Binary	0
		othercvd	PMH: Other and ill-defined cerebrovascular disease	Binary	0
		othereardx	PMH: Other ear and sense organ disorders	Binary	0
		otheredcns	PMH: Other hereditary and degenerative nervous system conditions	Binary	0
		othereyedx	PMH: Other eye disorders	Binary	0
		othergidx	PMH: Other gastrointestinal disorders	Binary	0
		othergudx	PMH: Genitourinary symptoms and ill-defined conditions	Binary	0
		otherinjury	PMH: Other injuries and conditions due to external causes	Binary	0
		otherpregnancyanddeliveryincludingnormal	PMH: Other pregnancy and delivery including normal	Binary	0
		otherscreen	PMH: Other screening for suspected conditions (not mental disorders or infectious disease)	Binary	0
		othfracture	PMH: Other fractures	Binary	0
		othheartdx	PMH: Other and ill-defined heart disease	Binary	0
		othinfectns	PMH: Other infections; including parasitic	Binary	0
		othliverdx	PMH: Other liver diseases	Binary	0
		othlowresp	PMH: Other lower respiratory disease	Binary	0
		othmalegen	PMH: Other male genital disorders	Binary	0
		othnervdx	PMH: Other nervous system disorders	Binary	0
		othskindx	PMH: Other skin disorders	Binary	0
		othveindx	PMH: Other diseases of veins and lymphatics	Binary	0
		otinflskin	PMH: Other inflammatory condition of skin	Binary	0
		otitismedia	PMH: Otitis media and related conditions	Binary	0
		otjointdx	PMH: Other non-traumatic joint disorders	Binary	0
		otnutritdx	PMH: Other nutritional; endocrine; and metabolic disorders	Binary	0
		otperintdx	PMH: Other perinatal conditions	Binary	0
		otpregcomp	PMH: Other complications of pregnancy	Binary	0
		otprimryca	PMH: Cancer; other and unspecified primary	Binary	0
		otrespirca	PMH: Cancer; other respiratory and intrathoracic	Binary	0
		otupprresp	PMH: Other upper respiratory disease	Binary	0
		otuprspin	PMH: Other upper respiratory infections	Binary	0
		ovariancyst	PMH: Ovarian cyst	Binary	0
		ovarycancer	PMH: Cancer of ovary	Binary	0
		pancreascan	PMH: Cancer of pancreas	Binary	0
		pancreasdx	PMH: Pancreatic disorders (not diabetes)	Binary	0
		paralysis	PMH: Paralysis	Binary	0
		parkinsons	PMH: Parkinson`s disease	Binary	0
		pathologfx	PMH: Pathological fracture	Binary	0
		pelvicobstr	PMH: Fetopelvic disproportion; obstruction	Binary	0
		perintjaund	PMH: Hemolytic jaundice and perinatal jaundice	Binary	0
		peripathero	PMH: Peripheral and visceral atherosclerosis	Binary	0
		peritonitis	PMH: Peritonitis and intestinal abscess	Binary	0
		personalitydisorders	PMH: Personality disorders	Binary	0
		phlebitis	PMH: Phlebitis; thrombophlebitis and thromboembolism	Binary	0
		pid	PMH: Inflammatory diseases of female pelvic organs	Binary	0
		pleurisy	PMH: Pleurisy; pneumothorax; pulmonary collapse	Binary	0
		pneumonia	PMH: Pneumonia (except that caused by tuberculosis or sexually transmitted disease)	Binary	0
		poisnnonmed	PMH: Poisoning by nonmedicinal substances	Binary	0
		poisnotmed	PMH: Poisoning by other medications and drugs	Binary	0
		poisonpsych	PMH: Poisoning by psychotropic agents	Binary	0
		precereoccl	PMH: Occlusion or stenosis of precerebral arteries	Binary	0
		prevcsectn	PMH: Previous C-section	Binary	0
		prolapse	PMH: Prolapse of female genital organs	Binary	0
		prostatecan	PMH: Cancer of prostate	Binary	0
		pulmhartdx	PMH: Pulmonary heart disease	Binary	0
		rctmanusca	PMH: Cancer of rectum and anus	Binary	0
		rehab	PMH: Rehabilitation care; fitting of prostheses; and adjustment of devices	Binary	0
		respdistres	PMH: Respiratory distress syndrome	Binary	0
		retinaldx	PMH: Retinal detachments; defects; vascular occlusion; and retinopathy	Binary	0
		rheumarth	PMH: Rheumatoid arthritis and related disease	Binary	0
		schizophreniaandotherpsychoticdisorde	PMH: Schizophrenia and other psychotic disorders	Binary	0
		screeningandhistoryofmentalhealthan	PMH: Screening and history of mental health and substance abuse codes	Binary	0
		septicemia	PMH: Septicemia	Binary	0
		septicemiaexceptinlabor	PMH: Septicemia (except in labor)	Binary	0
		sexualinfxs	PMH: Sexually transmitted infections (not HIV or hepatitis)	Binary	0
		shock	PMH: Shock	Binary	0
		sicklecell	PMH: Sickle cell anemia	Binary	0
		skininfectn	PMH: Skin and subcutaneous tissue infections	Binary	0
		skinmelanom	PMH: Melanomas of skin	Binary	0
		sle	PMH: Systemic lupus erythematosus and connective tissue disorders	Binary	0
		socialadmin	PMH: Administrative/social admission	Binary	0
		spincorinj	PMH: Spinal cord injury	Binary	0
		spontabortn	PMH: Spontaneous abortion	Binary	0
		sprain	PMH: Sprains and strains	Binary	0
		stomchcancr	PMH: Cancer of stomach	Binary	0
		substancerelateddisorders	PMH: Substance-related disorders	Binary	0
		suicideandintentionalselfinflictedin	PMH: Suicide and intentional self-inflicted injury	Binary	0
		superficinj	PMH: Superficial injury; contusion	Binary	0
		syncope	PMH: Syncope	Binary	0
		teethdx	PMH: Disorders of teeth and jaw	Binary	0
		testiscancr	PMH: Cancer of testis	Binary	0
		thyroidcncr	PMH: Cancer of thyroid	Binary	0
		thyroiddsor	PMH: Thyroid disorders	Binary	0
		tia	PMH: Transient cerebral ischemia	Binary	0
		tonsillitis	PMH: Acute and chronic tonsillitis	Binary	0
		tuberculosis	PMH: Tuberculosis	Binary	0
		ulceratcol	PMH: Regional enteritis and ulcerative colitis	Binary	0
		ulcerskin	PMH: Chronic ulcer of skin	Binary	0
		umbilcord	PMH: Umbilical cord complication	Binary	0
		unclassified	PMH: Residual codes; unclassified	Binary	0
		urinstone	PMH: Calculus of urinary tract	Binary	0
		urinyorgca	PMH: Cancer of other urinary organs	Binary	0
		uteruscancr	PMH: Cancer of uterus	Binary	0
		uti	PMH: Urinary tract infections	Binary	0
		varicosevn	PMH: Varicose veins of lower extremity	Binary	0
		viralinfect	PMH: Viral infection	Binary	0
		whtblooddx	PMH: Diseases of white blood cells	Binary	0
	Outpatient Medications	meds_analgesicandantihistaminecombination	Outpatient medications: Number of analgesic and antihistamine combination	Numeric	0
		meds_analgesics	Outpatient medications: Number of analgesics	Numeric	0
		meds_anesthetics	Outpatient medications: Number of anesthetics	Numeric	0
		meds_anti-obesitydrugs	Outpatient medications: Number of anti-obesity drugs	Numeric	0
		meds_antiallergy	Outpatient medications: Number of antiallergy	Numeric	0
		meds_antiarthritics	Outpatient medications: Number of antiarthritics	Numeric	0
		meds_antiasthmatics	Outpatient medications: Number of antiasthmatics	Numeric	0
		meds_antibiotics	Outpatient medications: Number of antibiotics	Numeric	0
		meds_anticoagulants	Outpatient medications: Number of anticoagulants	Numeric	0
		meds_antidotes	Outpatient medications: Number of antidotes	Numeric	0
		meds_antifungals	Outpatient medications: Number of antifungals	Numeric	0
		meds_antihistamineanddecongestantcombination	Outpatient medications: Number of antihistamine and decongestant combination	Numeric	0
		meds_antihistamines	Outpatient medications: Number of antihistamines	Numeric	0
		meds_antihyperglycemics	Outpatient medications: Number of antihyperglycemics	Numeric	0
		meds_antiinfectives	Outpatient medications: Number of antiinfectives	Numeric	0
		meds_antiinfectives/miscellaneous	Outpatient medications: Number of antiinfectives/miscellaneous	Numeric	0
		meds_antineoplastics	Outpatient medications: Number of antineoplastics	Numeric	0
		meds_antiparkinsondrugs	Outpatient medications: Number of antiparkinson drugs	Numeric	0
		meds_antiplateletdrugs	Outpatient medications: Number of antiplatelet drugs	Numeric	0
		meds_antivirals	Outpatient medications: Number of antivirals	Numeric	0
		meds_autonomicdrugs	Outpatient medications: Number of autonomic drugs	Numeric	0
		meds_biologicals	Outpatient medications: Number of biologicals	Numeric	0
		meds_blood	Outpatient medications: Number of blood	Numeric	0
		meds_cardiacdrugs	Outpatient medications: Number of cardiac drugs	Numeric	0
		meds_cardiovascular	Outpatient medications: Number of cardiovascular	Numeric	0
		meds_cnsdrugs	Outpatient medications: Number of cns drugs	Numeric	0
		meds_colonystimulatingfactors	Outpatient medications: Number of colony stimulating factors	Numeric	0
		meds_contraceptives	Outpatient medications: Number of contraceptives	Numeric	0
		meds_cough/coldpreparations	Outpatient medications: Number of cough/cold preparations	Numeric	0
		meds_diagnostic	Outpatient medications: Number of diagnostic	Numeric	0
		meds_diuretics	Outpatient medications: Number of diuretics	Numeric	0
		meds_eentpreps	Outpatient medications: Number of eent preps	Numeric	0
		meds_elect/caloric/h2o	Outpatient medications: Number of elect/caloric/h2o	Numeric	0
		meds_gastrointestinal	Outpatient medications: Number of gastrointestinal	Numeric	0
		meds_herbals	Outpatient medications: Number of herbals	Numeric	0
		meds_hormones	Outpatient medications: Number of hormones	Numeric	0
		meds_immunosuppressants	Outpatient medications: Number of immunosuppressants	Numeric	0
		meds_investigational	Outpatient medications: Number of investigational	Numeric	0
		meds_miscellaneousmedicalsupplies,devices,non-drug	Outpatient medications: Number of miscellaneous medical supplies, devices, non-drug	Numeric	0
		meds_musclerelaxants	Outpatient medications: Number of muscle relaxants	Numeric	0
		meds_pre-natalvitamins	Outpatient medications: Number of pre-natal vitamins	Numeric	0
		meds_psychotherapeuticdrugs	Outpatient medications: Number of psychotherapeutic drugs	Numeric	0
		meds_sedative/hypnotics	Outpatient medications: Number of sedative/hypnotics	Numeric	0
		meds_skinpreps	Outpatient medications: Number of skin preps	Numeric	0
		meds_smokingdeterrents	Outpatient medications: Number of smoking deterrents	Numeric	0
		meds_thyroidpreps	Outpatient medications: Number of thyroid preps	Numeric	0
		meds_unclassifieddrugproducts	Outpatient medications: Number of unclassified drug products	Numeric	0
		meds_vitamins	Outpatient medications: Number of vitamins	Numeric	0
	Imaging	cxr_count	number of CXR ordered in the ED within the past year	Numeric	0
		echo_count	number of echocardiogram ordered in the ED within the past year	Numeric	0
		ekg_count	number of EKG ordered in the ED within the past year	Numeric	0
		headct_count	number of head CT ordered in the ED within the past year	Numeric	0
		mri_count	number of MRI ordered in the ED within the past year	Numeric	0
		otherct_count	number of other CT (excluding head CT) ordered in the ED within the past year	Numeric	0
		otherimg_count	number of other imaging modalities ordered in the ED within the past year	Numeric	0
		otherus_count	number of ultrasounds (non-echo) ordered in the ED within the past year	Numeric	0
		otherxr_count	number of echocardiogram ordered in the ED within the past year	Numeric	0
	Historical Vitals	pulse_last	The last, min, max, and the median recorded value of all vitals taken in the ED within one year of the current visit	Numeric	0.386434
		resp_last		Numeric	0.412411
		spo2_last		Numeric	0.574459
		temp_last		Numeric	0.517604
		sbp_last		Numeric	0.385517
		dbp_last		Numeric	0.38569
		o2_device_last		Binary	0.456421
		pulse_min		Numeric	0.365053
		resp_min		Numeric	0.367001
		spo2_min		Numeric	0.412236
		temp_min		Numeric	0.368072
		sbp_min		Numeric	0.365395
		dbp_min		Numeric	0.365416
		o2_device_min		Binary	0.378032
		pulse_max		Numeric	0.365053
		resp_max		Numeric	0.367001
		spo2_max		Numeric	0.412236
		temp_max		Numeric	0.368072
		sbp_max		Numeric	0.365395
		dbp_max		Numeric	0.365416
		o2_device_max		Binary	0.378032
		pulse_median		Numeric	0.365053
		resp_median		Numeric	0.367001
		spo2_median		Numeric	0.412236
		temp_median		Numeric	0.368072
		sbp_median		Numeric	0.365395
		dbp_median		Numeric	0.365416
		o2_device_median		Binary	0.378032
	Historical Labs (Numeric)	absolutelymphocytecount_last	The last, min, max, and the median recorded value of selected numeric labs ordered in the ED within one year of the current visit	Numeric	0.660083
		acetonebld_last		Numeric	0.999492
		alanineaminotransferase(alt)_last		Numeric	0.807199
		albumin_last		Numeric	0.828954
		alkphos_last		Numeric	0.80441
		anc(absneutrophilcount)_last		Numeric	0.657346
		aniongap_last		Numeric	0.673987
		aspartateaminotransferase(ast)_last		Numeric	0.811669
		b-typenatriureticpeptide,pro(probnp)_last		Numeric	0.98792
		baseexcess(poc)_last		Numeric	0.947416
		baseexcess,venous(poc)_last		Numeric	0.979754
		basos_last		Numeric	0.65731
		basosabs_last		Numeric	0.928497
		benzodiazepinesscreen,urine,noconf._last		Numeric	1
		bilirubindirect_last		Numeric	0.915416
		bilirubintotal_last		Numeric	0.806939
		bun_last		Numeric	0.670669
		bun/creatratio_last		Numeric	0.743763
		calcium_last		Numeric	0.668785
		calculatedco2(poc)_last		Numeric	0.939997
		calculatedhco3(poc)i_last		Numeric	0.949875
		calculatedo2saturation(poc)_last		Numeric	0.947506
		chloride_last		Numeric	0.67053
		cktotal_last		Numeric	0.983305
		co2_last		Numeric	0.670702
		co2calculated,venous(poc)_last		Numeric	0.979769
		co2,poc_last		Numeric	0.919753
		creatinine_last		Numeric	0.670639
		d-dimer_last		Numeric	0.982476
		egfr_last		Numeric	0.991734
		egfr(nonafricanamerican)_last		Numeric	0.959789
		egfr(aframer)_last		Numeric	0.973405
		eos_last		Numeric	0.657304
		eosinoabs_last		Numeric	0.931721
		epithelialcells_last		Numeric	0.999979
		globulin_last		Numeric	0.830745
		glucose_last		Numeric	0.670956
		glucose,meter_last		Numeric	0.920839
		hco3calculated,venous(poc)_last		Numeric	0.979754
		hematocrit_last		Numeric	0.653317
		hemoglobin_last		Numeric	0.653444
		immaturegrans(abs)_last		Numeric	0.933938
		immaturegranulocytes_last		Numeric	0.933926
		inr_last		Numeric	0.900629
		lactate,poc_last		Numeric	0.927148
		lipase_last		Numeric	0.891377
		lymphs_last		Numeric	0.657204
		magnesium_last		Numeric	0.93089
		mch_last		Numeric	0.650208
		mchc_last		Numeric	0.650208
		mcv_last		Numeric	0.650051
		monocytes_last		Numeric	0.654071
		monosabs_last		Numeric	0.930717
		mpv_last		Numeric	0.650828
		neutrophils_last		Numeric	0.653974
		nrbc_last		Numeric	0.9302
		nrbcabsolute_last		Numeric	0.931534
		o2satcalculated,venous(poc)_last		Numeric	0.979802
		pco2(poc)_last		Numeric	0.947416
		pco2,venous(poc)_last		Numeric	0.979754
		ph,venous(poc)_last		Numeric	0.979751
		phencyclidine(pcp)screen,urine,noconf._last		Numeric	1
		phosphorus_last		Numeric	0.943832
		platelets_last		Numeric	0.650175
		po2(poc)_last		Numeric	0.947479
		po2,venous(poc)_last		Numeric	0.979778
		pocbun_last		Numeric	0.910501
		poccreatinine_last		Numeric	0.910465
		pocglucose_last		Numeric	0.854584
		pochematocrit_last		Numeric	0.91035
		pocionizedcalcium_last		Numeric	0.910432
		pocph_last		Numeric	0.939655
		pocpotassium_last		Numeric	0.910495
		pocsodium_last		Numeric	0.910305
		poctroponini._last		Numeric	0.998615
		potassium_last		Numeric	0.677226
		proteintotal_last		Numeric	0.833355
		prothrombintime_last		Numeric	0.900762
		ptt_last		Numeric	0.935777
		rbc_last		Numeric	0.65013
		rbc/hpf_last		Numeric	0.92403
		rdw_last		Numeric	0.650093
		sodium_last		Numeric	0.670539
		troponini(poc)_last		Numeric	0.912165
		troponint_last		Numeric	0.983719
		tsh_last		Numeric	0.974552
		wbc_last		Numeric	0.650021
		wbc/hpf_last		Numeric	0.922019
		absolutelymphocytecount_min		Numeric	0.597839
		acetonebld_min		Numeric	0.996401
		alanineaminotransferase(alt)_min		Numeric	0.701059
		albumin_min		Numeric	0.720205
		alkphos_min		Numeric	0.698386
		anc(absneutrophilcount)_min		Numeric	0.596072
		aniongap_min		Numeric	0.605143
		aspartateaminotransferase(ast)_min		Numeric	0.704553
		b-typenatriureticpeptide,pro(probnp)_min		Numeric	0.965883
		baseexcess(poc)_min		Numeric	0.868276
		baseexcess,venous(poc)_min		Numeric	0.963933
		basos_min		Numeric	0.596136
		basosabs_min		Numeric	0.917488
		benzodiazepinesscreen,urine,noconf._min		Numeric	0.999979
		bilirubindirect_min		Numeric	0.811367
		bilirubintotal_min		Numeric	0.700872
		bun_min		Numeric	0.602899
		bun/creatratio_min		Numeric	0.659938
		calcium_min		Numeric	0.601822
		calculatedco2(poc)_min		Numeric	0.850973
		calculatedhco3(poc)i_min		Numeric	0.876875
		calculatedo2saturation(poc)_min		Numeric	0.868424
		chloride_min		Numeric	0.602766
		cktotal_min		Numeric	0.93967
		co2_min		Numeric	0.602856
		co2calculated,venous(poc)_min		Numeric	0.963936
		co2,poc_min		Numeric	0.828851
		creatinine_min		Numeric	0.60289
		d-dimer_min		Numeric	0.953168
		egfr_min		Numeric	0.981432
		egfr(nonafricanamerican)_min		Numeric	0.935575
		egfr(aframer)_min		Numeric	0.957403
		eos_min		Numeric	0.596136
		eosinoabs_min		Numeric	0.92161
		epithelialcells_min		Numeric	0.999924
		globulin_min		Numeric	0.721977
		glucose_min		Numeric	0.603068
		glucose,meter_min		Numeric	0.856378
		hco3calculated,venous(poc)_min		Numeric	0.963933
		hematocrit_min		Numeric	0.59375
		hemoglobin_min		Numeric	0.593819
		immaturegrans(abs)_min		Numeric	0.923105
		immaturegranulocytes_min		Numeric	0.923093
		inr_min		Numeric	0.803691
		lactate,poc_min		Numeric	0.844343
		lipase_min		Numeric	0.795494
		lymphs_min		Numeric	0.596084
		magnesium_min		Numeric	0.835648
		mch_min		Numeric	0.591536
		mchc_min		Numeric	0.591536
		mcv_min		Numeric	0.591445
		monocytes_min		Numeric	0.59388
		monosabs_min		Numeric	0.918991
		mpv_min		Numeric	0.591717
		neutrophils_min		Numeric	0.593828
		nrbc_min		Numeric	0.917612
		nrbcabsolute_min		Numeric	0.921502
		o2satcalculated,venous(poc)_min		Numeric	0.963963
		pco2(poc)_min		Numeric	0.868288
		pco2,venous(poc)_min		Numeric	0.963933
		ph,venous(poc)_min		Numeric	0.963933
		phencyclidine(pcp)screen,urine,noconf._min		Numeric	1
		phosphorus_min		Numeric	0.855987
		platelets_min		Numeric	0.591481
		po2(poc)_min		Numeric	0.868373
		po2,venous(poc)_min		Numeric	0.963936
		pocbun_min		Numeric	0.80712
		poccreatinine_min		Numeric	0.80703
		pocglucose_min		Numeric	0.757415
		pochematocrit_min		Numeric	0.806845
		pocionizedcalcium_min		Numeric	0.806927
		pocph_min		Numeric	0.849917
		pocpotassium_min		Numeric	0.806966
		pocsodium_min		Numeric	0.806782
		poctroponini._min		Numeric	0.993358
		potassium_min		Numeric	0.606389
		proteintotal_min		Numeric	0.724639
		prothrombintime_min		Numeric	0.80383
		ptt_min		Numeric	0.849427
		rbc_min		Numeric	0.591496
		rbc/hpf_min		Numeric	0.851623
		rdw_min		Numeric	0.59146
		sodium_min		Numeric	0.602772
		troponini(poc)_min		Numeric	0.834852
		troponint_min		Numeric	0.942791
		tsh_min		Numeric	0.93059
		wbc_min		Numeric	0.591436
		wbc/hpf_min		Numeric	0.849267
		absolutelymphocytecount_max		Numeric	0.597839
		acetonebld_max		Numeric	0.996401
		alanineaminotransferase(alt)_max		Numeric	0.701059
		albumin_max		Numeric	0.720205
		alkphos_max		Numeric	0.698386
		anc(absneutrophilcount)_max		Numeric	0.596072
		aniongap_max		Numeric	0.605143
		aspartateaminotransferase(ast)_max		Numeric	0.704553
		b-typenatriureticpeptide,pro(probnp)_max		Numeric	0.965883
		baseexcess(poc)_max		Numeric	0.868276
		baseexcess,venous(poc)_max		Numeric	0.963933
		basos_max		Numeric	0.596136
		basosabs_max		Numeric	0.917488
		benzodiazepinesscreen,urine,noconf._max		Numeric	0.999979
		bilirubindirect_max		Numeric	0.811367
		bilirubintotal_max		Numeric	0.700872
		bun_max		Numeric	0.602899
		bun/creatratio_max		Numeric	0.659938
		calcium_max		Numeric	0.601822
		calculatedco2(poc)_max		Numeric	0.850973
		calculatedhco3(poc)i_max		Numeric	0.876875
		calculatedo2saturation(poc)_max		Numeric	0.868424
		chloride_max		Numeric	0.602766
		cktotal_max		Numeric	0.93967
		co2_max		Numeric	0.602856
		co2calculated,venous(poc)_max		Numeric	0.963936
		co2,poc_max		Numeric	0.828851
		creatinine_max		Numeric	0.60289
		d-dimer_max		Numeric	0.953168
		egfr_max		Numeric	0.981432
		egfr(nonafricanamerican)_max		Numeric	0.935575
		egfr(aframer)_max		Numeric	0.957403
		eos_max		Numeric	0.596136
		eosinoabs_max		Numeric	0.92161
		epithelialcells_max		Numeric	0.999924
		globulin_max		Numeric	0.721977
		glucose_max		Numeric	0.603068
		glucose,meter_max		Numeric	0.856378
		hco3calculated,venous(poc)_max		Numeric	0.963933
		hematocrit_max		Numeric	0.59375
		hemoglobin_max		Numeric	0.593819
		immaturegrans(abs)_max		Numeric	0.923105
		immaturegranulocytes_max		Numeric	0.923093
		inr_max		Numeric	0.803691
		lactate,poc_max		Numeric	0.844343
		lipase_max		Numeric	0.795494
		lymphs_max		Numeric	0.596084
		magnesium_max		Numeric	0.835648
		mch_max		Numeric	0.591536
		mchc_max		Numeric	0.591536
		mcv_max		Numeric	0.591445
		monocytes_max		Numeric	0.59388
		monosabs_max		Numeric	0.918991
		mpv_max		Numeric	0.591717
		neutrophils_max		Numeric	0.593828
		nrbc_max		Numeric	0.917612
		nrbcabsolute_max		Numeric	0.921502
		o2satcalculated,venous(poc)_max		Numeric	0.963963
		pco2(poc)_max		Numeric	0.868288
		pco2,venous(poc)_max		Numeric	0.963933
		ph,venous(poc)_max		Numeric	0.963933
		phencyclidine(pcp)screen,urine,noconf._max		Numeric	1
		phosphorus_max		Numeric	0.855987
		platelets_max		Numeric	0.591481
		po2(poc)_max		Numeric	0.868373
		po2,venous(poc)_max		Numeric	0.963936
		pocbun_max		Numeric	0.80712
		poccreatinine_max		Numeric	0.80703
		pocglucose_max		Numeric	0.757415
		pochematocrit_max		Numeric	0.806845
		pocionizedcalcium_max		Numeric	0.806927
		pocph_max		Numeric	0.849917
		pocpotassium_max		Numeric	0.806966
		pocsodium_max		Numeric	0.806782
		poctroponini._max		Numeric	0.993358
		potassium_max		Numeric	0.606389
		proteintotal_max		Numeric	0.724639
		prothrombintime_max		Numeric	0.80383
		ptt_max		Numeric	0.849427
		rbc_max		Numeric	0.591496
		rbc/hpf_max		Numeric	0.851623
		rdw_max		Numeric	0.59146
		sodium_max		Numeric	0.602772
		troponini(poc)_max		Numeric	0.834852
		troponint_max		Numeric	0.942791
		tsh_max		Numeric	0.93059
		wbc_max		Numeric	0.591436
		wbc/hpf_max		Numeric	0.849267
		absolutelymphocytecount_median		Numeric	0.597839
		acetonebld_median		Numeric	0.996401
		alanineaminotransferase(alt)_median		Numeric	0.701059
		albumin_median		Numeric	0.720205
		alkphos_median		Numeric	0.698386
		anc(absneutrophilcount)_median		Numeric	0.596072
		aniongap_median		Numeric	0.605143
		aspartateaminotransferase(ast)_median		Numeric	0.704553
		b-typenatriureticpeptide,pro(probnp)_median		Numeric	0.965883
		baseexcess(poc)_median		Numeric	0.868276
		baseexcess,venous(poc)_median		Numeric	0.963933
		basos_median		Numeric	0.596136
		basosabs_median		Numeric	0.917488
		benzodiazepinesscreen,urine,noconf._median		Numeric	0.999979
		bilirubindirect_median		Numeric	0.811367
		bilirubintotal_median		Numeric	0.700872
		bun_median		Numeric	0.602899
		bun/creatratio_median		Numeric	0.659938
		calcium_median		Numeric	0.601822
		calculatedco2(poc)_median		Numeric	0.850973
		calculatedhco3(poc)i_median		Numeric	0.876875
		calculatedo2saturation(poc)_median		Numeric	0.868424
		chloride_median		Numeric	0.602766
		cktotal_median		Numeric	0.93967
		co2_median		Numeric	0.602856
		co2calculated,venous(poc)_median		Numeric	0.963936
		co2,poc_median		Numeric	0.828851
		creatinine_median		Numeric	0.60289
		d-dimer_median		Numeric	0.953168
		egfr_median		Numeric	0.981432
		egfr(nonafricanamerican)_median		Numeric	0.935575
		egfr(aframer)_median		Numeric	0.957403
		eos_median		Numeric	0.596136
		eosinoabs_median		Numeric	0.92161
		epithelialcells_median		Numeric	0.999924
		globulin_median		Numeric	0.721977
		glucose_median		Numeric	0.603068
		glucose,meter_median		Numeric	0.856378
		hco3calculated,venous(poc)_median		Numeric	0.963933
		hematocrit_median		Numeric	0.59375
		hemoglobin_median		Numeric	0.593819
		immaturegrans(abs)_median		Numeric	0.923105
		immaturegranulocytes_median		Numeric	0.923093
		inr_median		Numeric	0.803691
		lactate,poc_median		Numeric	0.844343
		lipase_median		Numeric	0.795494
		lymphs_median		Numeric	0.596084
		magnesium_median		Numeric	0.835648
		mch_median		Numeric	0.591536
		mchc_median		Numeric	0.591536
		mcv_median		Numeric	0.591445
		monocytes_median		Numeric	0.59388
		monosabs_median		Numeric	0.918991
		mpv_median		Numeric	0.591717
		neutrophils_median		Numeric	0.593828
		nrbc_median		Numeric	0.917612
		nrbcabsolute_median		Numeric	0.921502
		o2satcalculated,venous(poc)_median		Numeric	0.963963
		pco2(poc)_median		Numeric	0.868288
		pco2,venous(poc)_median		Numeric	0.963933
		ph,venous(poc)_median		Numeric	0.963933
		phencyclidine(pcp)screen,urine,noconf._median		Numeric	1
		phosphorus_median		Numeric	0.855987
		platelets_median		Numeric	0.591481
		po2(poc)_median		Numeric	0.868373
		po2,venous(poc)_median		Numeric	0.963936
		pocbun_median		Numeric	0.80712
		poccreatinine_median		Numeric	0.80703
		pocglucose_median		Numeric	0.757415
		pochematocrit_median		Numeric	0.806845
		pocionizedcalcium_median		Numeric	0.806927
		pocph_median		Numeric	0.849917
		pocpotassium_median		Numeric	0.806966
		pocsodium_median		Numeric	0.806782
		poctroponini._median		Numeric	0.993358
		potassium_median		Numeric	0.606389
		proteintotal_median		Numeric	0.724639
		prothrombintime_median		Numeric	0.80383
		ptt_median		Numeric	0.849427
		rbc_median		Numeric	0.591496
		rbc/hpf_median		Numeric	0.851623
		rdw_median		Numeric	0.59146
		sodium_median		Numeric	0.602772
		troponini(poc)_median		Numeric	0.834852
		troponint_median		Numeric	0.942791
		tsh_median		Numeric	0.93059
		wbc_median		Numeric	0.591436
		wbc/hpf_median		Numeric	0.849267
	Historical Labs (Categorical)	bloodua_last	The last value, number of positive results, and total number of tests ordered for selected categorical labs ordered in the ED within one year of the current visit	Binary	0
		glucoseua_last		Binary	0
		ketonesua_last		Binary	0
		leukocytesua_last		Binary	0
		nitriteua_last		Binary	0
		pregtestur_last		Binary	0
		proteinua_last		Binary	0
		bloodculture,routine_last		Binary	0
		urineculture,routine_last		Binary	0
		bloodua_npos		Numeric	0
		glucoseua_npos		Numeric	0
		ketonesua_npos		Numeric	0
		leukocytesua_npos		Numeric	0
		nitriteua_npos		Numeric	0
		pregtestur_npos		Numeric	0
		proteinua_npos		Numeric	0
		bloodculture,routine_npos		Numeric	0
		urineculture,routine_npos		Numeric	0
		bloodua_count		Numeric	0
		glucoseua_count		Numeric	0
		ketonesua_count		Numeric	0
		leukocytesua_count		Numeric	0
		nitriteua_count		Numeric	0
		pregtestur_count		Numeric	0
		proteinua_count		Numeric	0
		bloodculture,routine_count		Numeric	0
		urineculture,routine_count		Numeric	0
	ED Vitals	ed_vital_hr_mean	The min, max, and the mean recorded value of vitals taken during the current ED visit	Numeric	0.267083
		ed_vital_sbp_mean		Numeric	0.267806
		ed_vital_dbp_mean		Numeric	0.267918
		ed_vital_rr_mean		Numeric	0.285076
		ed_vital_o2_mean		Numeric	0.420823
		ed_vital_temp_mean		Numeric	0.367452
		ed_vital_hr_min		Numeric	0.267083
		ed_vital_sbp_min		Numeric	0.267806
		ed_vital_dbp_min		Numeric	0.267918
		ed_vital_rr_min		Numeric	0.285076
		ed_vital_o2_min		Numeric	0.420823
		ed_vital_temp_min		Numeric	0.367452
		ed_vital_hr_max		Numeric	0.267083
		ed_vital_sbp_max		Numeric	0.267806
		ed_vital_dbp_max		Numeric	0.267918
		ed_vital_rr_max		Numeric	0.285076
		ed_vital_o2_max		Numeric	0.420823
		ed_vital_temp_max		Numeric	0.367452
		ed_vital_o2_device_max		Numeric	0.301451
	ED Meds	edmeds_acetaminophen	The cumulative number of times a medication was ordered during the current ED visit	Numeric	0.373286
		edmeds_albuterol		Numeric	0.373286
		edmeds_alprazolam		Numeric	0.373286
		edmeds_aluminum-mag		Numeric	0.373286
		edmeds_amlodipine		Numeric	0.373286
		edmeds_amoxicillin		Numeric	0.373286
		edmeds_ampicillin-sulbactam		Numeric	0.373286
		edmeds_aspirin		Numeric	0.373286
		edmeds_azithromycin		Numeric	0.373286
		edmeds_bacitracin		Numeric	0.373286
		edmeds_benztropine		Numeric	0.373286
		edmeds_calcium		Numeric	0.373286
		edmeds_cefazolin		Numeric	0.373286
		edmeds_ceftriaxone		Numeric	0.373286
		edmeds_cephalexin		Numeric	0.373286
		edmeds_ciprofloxacin		Numeric	0.373286
		edmeds_clindamycin		Numeric	0.373286
		edmeds_clonazepam		Numeric	0.373286
		edmeds_clonidine		Numeric	0.373286
		edmeds_cyclobenzaprine		Numeric	0.373286
		edmeds_dexamethasone		Numeric	0.373286
		edmeds_dextrose		Numeric	0.373286
		edmeds_diazepam		Numeric	0.373286
		edmeds_diltiazem		Numeric	0.373286
		edmeds_diphenhydramine		Numeric	0.373286
		edmeds_diphth,pertus(ac)tetanus		Numeric	0.373286
		edmeds_divalproex		Numeric	0.373286
		edmeds_docusate		Numeric	0.373286
		edmeds_doxycycline		Numeric	0.373286
		edmeds_enoxaparin		Numeric	0.373286
		edmeds_erythromycin		Numeric	0.373286
		edmeds_famotidine		Numeric	0.373286
		edmeds_fentanyl		Numeric	0.373286
		edmeds_fluorescein		Numeric	0.373286
		edmeds_folic		Numeric	0.373286
		edmeds_furosemide		Numeric	0.373286
		edmeds_gabapentin		Numeric	0.373286
		edmeds_haloperidol		Numeric	0.373286
		edmeds_hydrochlorothiazide		Numeric	0.373286
		edmeds_hydrocodone		Numeric	0.373286
		edmeds_hydrocodone-acetaminophen		Numeric	0.373286
		edmeds_hydromorphone		Numeric	0.373286
		edmeds_hydroxyzine		Numeric	0.373286
		edmeds_ibuprofen		Numeric	0.373286
		edmeds_insulin		Numeric	0.373286
		edmeds_iohexol		Numeric	0.373286
		edmeds_ipratropium-albuterol		Numeric	0.373286
		edmeds_ketorolac		Numeric	0.373286
		edmeds_labetalol		Numeric	0.373286
		edmeds_lactated		Numeric	0.373286
		edmeds_levothyroxine		Numeric	0.373286
		edmeds_lidocaine		Numeric	0.373286
		edmeds_lidocaine-epinephrine		Numeric	0.373286
		edmeds_lisinopril		Numeric	0.373286
		edmeds_lorazepam		Numeric	0.373286
		edmeds_losartan		Numeric	0.373286
		edmeds_magnesium		Numeric	0.373286
		edmeds_meclizine		Numeric	0.373286
		edmeds_metformin		Numeric	0.373286
		edmeds_methylprednisolone		Numeric	0.373286
		edmeds_metoclopramide		Numeric	0.373286
		edmeds_metoprolol		Numeric	0.373286
		edmeds_metronidazole		Numeric	0.373286
		edmeds_morphine		Numeric	0.373286
		edmeds_moxifloxacin		Numeric	0.373286
		edmeds_naproxen		Numeric	0.373286
		edmeds_nicotine		Numeric	0.373286
		edmeds_nitrofurantoin		Numeric	0.373286
		edmeds_nitroglycerin		Numeric	0.373286
		edmeds_olanzapine		Numeric	0.373286
		edmeds_ondansetron		Numeric	0.373286
		edmeds_othermeds		Numeric	0.373286
		edmeds_oxycodone		Numeric	0.373286
		edmeds_oxycodone-acetaminophen		Numeric	0.373286
		edmeds_oxymetazoline		Numeric	0.373286
		edmeds_pantoprazole		Numeric	0.373286
		edmeds_penicillin		Numeric	0.373286
		edmeds_phenazopyridine		Numeric	0.373286
		edmeds_polyethylene		Numeric	0.373286
		edmeds_potassium		Numeric	0.373286
		edmeds_pravastatin		Numeric	0.373286
		edmeds_prednisone		Numeric	0.373286
		edmeds_prochlorperazine		Numeric	0.373286
		edmeds_quetiapine		Numeric	0.373286
		edmeds_rabies		Numeric	0.373286
		edmeds_regadenoson		Numeric	0.373286
		edmeds_risperidone		Numeric	0.373286
		edmeds_sennosides		Numeric	0.373286
		edmeds_sodium		Numeric	0.373286
		edmeds_sulfamethoxazole		Numeric	0.373286
		edmeds_tdap		Numeric	0.373286
		edmeds_technetium		Numeric	0.373286
		edmeds_tetracaine		Numeric	0.373286
		edmeds_thiamine		Numeric	0.373286
		edmeds_tramadol		Numeric	0.373286
		edmeds_trazodone		Numeric	0.373286
		edmeds_vancomycin		Numeric	0.373286
		edmeds_zz		Numeric	0.373286
	ED Labs	absolutelymphocytecount	The value of every ordered lab during the current ED visit (Binary for categorical)	Numeric	0.667575
		acetonebld		Numeric	0.999897
		alanineaminotransferase(alt)		Numeric	0.825546
		albumin		Numeric	0.841651
		alkphos		Numeric	0.822691
		anc(absneutrophilcount)		Numeric	0.665836
		aniongap		Numeric	0.685783
		aspartateaminotransferase(ast)		Numeric	0.830079
		baseexcess(poc)		Numeric	0.963328
		baseexcess,venous(poc)		Numeric	0.975731
		basos		Numeric	0.665319
		basosabs		Numeric	0.89791
		benzodiazepinesscreen,urine,noconf.		Numeric	0.999997
		bilirubindirect		Numeric	0.928479
		bilirubintotal		Numeric	0.825407
		bun		Numeric	0.682434
		bun/creatratio		Numeric	0.752141
		calcium		Numeric	0.680587
		calculatedco2(poc)		Numeric	0.959837
		calculatedhco3(poc)i		Numeric	0.963815
		calculatedo2saturation(poc)		Numeric	0.963409
		chloride		Numeric	0.68222
		co2		Numeric	0.682356
		co2calculated,venous(poc)		Numeric	0.97574
		co2,poc		Numeric	0.910565
		creatinine		Numeric	0.68241
		d-dimer		Numeric	0.982666
		egfr		Numeric	0.995977
		egfr(nonafricanamerican)		Numeric	0.964426
		egfr(aframer)		Numeric	0.977809
		eos		Numeric	0.665322
		eosinoabs		Numeric	0.901434
		epithelialcells		Numeric	0.999991
		globulin		Numeric	0.842444
		glucose		Numeric	0.682574
		glucose,meter		Numeric	0.928603
		hcg,quantitative		Numeric	0.991099
		hco3calculated,venous(poc)		Numeric	0.975728
		hematocrit		Numeric	0.662415
		hemoglobin		Numeric	0.662445
		immaturegrans(abs)		Numeric	0.903681
		immaturegranulocytes		Numeric	0.903675
		inr		Numeric	0.921913
		lactate,poc		Numeric	0.939044
		lipase		Numeric	0.896815
		lymphs		Numeric	0.66531
		magnesium		Numeric	0.944645
		mch		Numeric	0.658922
		mchc		Numeric	0.658919
		mcv		Numeric	0.658861
		monocytes		Numeric	0.661786
		monosabs		Numeric	0.900161
		mpv		Numeric	0.659711
		neutrophils		Numeric	0.661783
		nrbc		Numeric	0.900427
		nrbcabsolute		Numeric	0.901262
		o2satcalculated,venous(poc)		Numeric	0.97578
		pco2(poc)		Numeric	0.963349
		pco2,venous(poc)		Numeric	0.975728
		ph,venous(poc)		Numeric	0.975725
		phosphorus		Numeric	0.95714
		platelets		Numeric	0.658982
		po2(poc)		Numeric	0.963388
		po2,venous(poc)		Numeric	0.975749
		pocbun		Numeric	0.906282
		poccreatinine		Numeric	0.90634
		pocglucose		Numeric	0.849143
		pochematocrit		Numeric	0.906213
		pocionizedcalcium		Numeric	0.90627
		pocph		Numeric	0.962832
		pocpotassium		Numeric	0.906294
		pocsodium		Numeric	0.906179
		poctroponini.		Numeric	0.999217
		potassium		Numeric	0.689506
		proteintotal		Numeric	0.845223
		prothrombintime		Numeric	0.922067
		ptt		Numeric	0.954136
		rbc		Numeric	0.658898
		rbc/hpf		Numeric	0.917908
		rdw		Numeric	0.658904
		sodium		Numeric	0.682229
		troponini(poc)		Numeric	0.921232
		tsh		Numeric	0.982437
		wbc		Numeric	0.658846
		wbc/hpf		Numeric	0.915816
		bloodua		Binary	0.839229
		glucoseua		Binary	0.838987
		ketonesua		Binary	0.839008
		leukocytesua		Binary	0.839059
		nitriteua		Binary	0.839017
		pregtestur		Binary	0.847915
		proteinua		Binary	0.839232
		bloodculture,routine		Binary	0.997807
		urineculture,routine		Binary	0.933796
	ED Orders	orders_cxr	The cumulative number of times a procedure or other order was ordered during the current ED visit	Numeric	0.350019
		orders_dietcardiac		Numeric	0.350019
		orders_dietnpotimespecified		Numeric	0.350019
		orders_dietregular		Numeric	0.350019
		orders_dischargepatient		Numeric	0.350019
		orders_echo		Numeric	0.350019
		orders_edmeddispense		Numeric	0.350019
		orders_edpsychevaluationstart		Numeric	0.350019
		orders_edpsychmedicalclearance		Numeric	0.350019
		orders_edpsychonly		Numeric	0.350019
		orders_edsobrietymedicalclearance		Numeric	0.350019
		orders_ekg		Numeric	0.350019
		orders_headct		Numeric	0.350019
		orders_incisionanddrainage		Numeric	0.350019
		orders_insertperipheraliv		Numeric	0.350019
		orders_intakeandoutput		Numeric	0.350019
		orders_ipconsulttopsychiatry		Numeric	0.350019
		orders_lacerationrepair		Numeric	0.350019
		orders_mri		Numeric	0.350019
		orders_nmmyocardialperfusionspect(stressonly)withexercise		Numeric	0.350019
		orders_nursingcommunication		Numeric	0.350019
		orders_orthopedicinjurytreatment		Numeric	0.350019
		orders_orthostaticbloodpressure		Numeric	0.350019
		orders_otherct		Numeric	0.350019
		orders_otherorder		Numeric	0.350019
		orders_otherus		Numeric	0.350019
		orders_otherxr		Numeric	0.350019
		orders_performcg4,i-stat,venous(yh)		Numeric	0.350019
		orders_performchem8,istat(yh)		Numeric	0.350019
		orders_performpocttroponin(yh)		Numeric	0.350019
		orders_placeinedobservation		Numeric	0.350019
		orders_restraintsviolentorself-destructiveadult(age18andolder)		Numeric	0.350019
		orders_riskmanagementobservationstandard		Numeric	0.350019
		orders_salinelockiv		Numeric	0.350019
		orders_splintapplication		Numeric	0.350019
		orders_straightcath		Numeric	0.350019
		orders_telemetrymonitoring		Numeric	0.350019
		orders_vitalsigns		Numeric	0.350019
		orders_vitalsignswithpulseoximetry		Numeric	0.350019
		orders_ynhdischargepatient		Numeric	0.350019
		orders_ynhobservationptrelease		Numeric	0.350019
	ED Discharge Diagnosis	dx_2ndarymalig	Dx: Secondary malignancies	Binary	0.00822064
		dx_abdomhernia	Dx: Abdominal hernia	Binary	0.00822064
		dx_abdomnlpain	Dx: Abdominal pain	Binary	0.00822064
		dx_acqfootdef	Dx: Acquired foot deformities	Binary	0.00822064
		dx_acrenlfail	Dx: Acute and unspecified renal failure	Binary	0.00822064
		dx_acutecvd	Dx: Acute cerebrovascular disease	Binary	0.00822064
		dx_acutemi	Dx: Acute myocardial infarction	Binary	0.00822064
		dx_acutphanm	Dx: Acute posthemorrhagic anemia	Binary	0.00822064
		dx_adjustmentdisorders	Dx: Adjustment disorders	Binary	0.00822064
		dx_adltrespfl	Dx: Respiratory failure; insufficiency; arrest (adult)	Binary	0.00822064
		dx_alcoholrelateddisorders	Dx: Alcohol-related disorders	Binary	0.00822064
		dx_allergy	Dx: Allergic reactions	Binary	0.00822064
		dx_amniosdx	Dx: Polyhydramnios and other problems of amniotic cavity	Binary	0.00822064
		dx_analrectal	Dx: Anal and rectal conditions	Binary	0.00822064
		dx_anemia	Dx: Deficiency and other anemia	Binary	0.00822064
		dx_aneurysm	Dx: Aortic; peripheral; and visceral artery aneurysms	Binary	0.00822064
		dx_anxietydisorders	Dx: Anxiety disorders	Binary	0.00822064
		dx_appendicitis	Dx: Appendicitis and other appendiceal conditions	Binary	0.00822064
		dx_artembolism	Dx: Aortic and peripheral arterial embolism or thrombosis	Binary	0.00822064
		dx_asppneumon	Dx: Aspiration pneumonitis; food/vomitus	Binary	0.00822064
		dx_asthma	Dx: Asthma	Binary	0.00822064
		dx_attentiondeficitconductdisruptivebeha	Dx: Attention-deficit, conduct, and disruptive behavior disorders	Binary	0.00822064
		dx_backproblem	Dx: Spondylosis; intervertebral disc disorders; other back problems	Binary	0.00822064
		dx_biliarydx	Dx: Biliary tract disease	Binary	0.00822064
		dx_birthtrauma	Dx: Birth trauma	Binary	0.00822064
		dx_bladdercncr	Dx: Cancer of bladder	Binary	0.00822064
		dx_blindness	Dx: Blindness and vision defects	Binary	0.00822064
		dx_bnignutneo	Dx: Benign neoplasm of uterus	Binary	0.00822064
		dx_bonectcncr	Dx: Cancer of bone and connective tissue	Binary	0.00822064
		dx_bph	Dx: Hyperplasia of prostate	Binary	0.00822064
		dx_brainnscan	Dx: Cancer of brain and nervous system	Binary	0.00822064
		dx_breastcancr	Dx: Cancer of breast	Binary	0.00822064
		dx_breastdx	Dx: Nonmalignant breast conditions	Binary	0.00822064
		dx_brnchlngca	Dx: Cancer of bronchus; lung	Binary	0.00822064
		dx_bronchitis	Dx: Acute bronchitis	Binary	0.00822064
		dx_burns	Dx: Burns	Binary	0.00822064
		dx_cardiaarrst	Dx: Cardiac arrest and ventricular fibrillation	Binary	0.00822064
		dx_cardiacanom	Dx: Cardiac and circulatory congenital anomalies	Binary	0.00822064
		dx_carditis	Dx: Peri-; endo-; and myocarditis; cardiomyopathy (except that caused by tuberculosis or sexually transmitted disease)	Binary	0.00822064
		dx_cataract	Dx: Cataract	Binary	0.00822064
		dx_cervixcancr	Dx: Cancer of cervix	Binary	0.00822064
		dx_chestpain	Dx: Nonspecific chest pain	Binary	0.00822064
		dx_chfnonhp	Dx: Congestive heart failure; nonhypertensive	Binary	0.00822064
		dx_chrkidneydisease	Dx: Chronic kidney disease	Binary	0.00822064
		dx_coaghemrdx	Dx: Coagulation and hemorrhagic disorders	Binary	0.00822064
		dx_coloncancer	Dx: Cancer of colon	Binary	0.00822064
		dx_comabrndmg	Dx: Coma; stupor; and brain damage	Binary	0.00822064
		dx_complicdevi	Dx: Complication of device; implant or graft	Binary	0.00822064
		dx_complicproc	Dx: Complications of surgical procedures or medical care	Binary	0.00822064
		dx_conduction	Dx: Conduction disorders	Binary	0.00822064
		dx_contraceptiv	Dx: Contraceptive and procreative management	Binary	0.00822064
		dx_copd	Dx: Chronic obstructive pulmonary disease and bronchiectasis	Binary	0.00822064
		dx_coronathero	Dx: Coronary atherosclerosis and other heart disease	Binary	0.00822064
		dx_crushinjury	Dx: Crushing injury or internal injury	Binary	0.00822064
		dx_cysticfibro	Dx: Cystic fibrosis	Binary	0.00822064
		dx_deliriumdementiaamnesticothercognitiv	Dx: Delirium, dementia, and amnestic and other cognitive disorders	Binary	0.00822064
		dx_developmentaldisorders	Dx: Developmental disorders	Binary	0.00822064
		dx_diabmelnoc	Dx: Diabetes mellitus without complication	Binary	0.00822064
		dx_diabmelwcm	Dx: Diabetes mellitus with complications	Binary	0.00822064
		dx_disordersusuallydiagnosedininfancych	Dx: Disorders usually diagnosed in infancy, childhood, or adolescence	Binary	0.00822064
		dx_diverticulos	Dx: Diverticulosis and diverticulitis	Binary	0.00822064
		dx_dizziness	Dx: Conditions associated with dizziness or vertigo	Binary	0.00822064
		dx_dminpreg	Dx: Diabetes or abnormal glucose tolerance complicating pregnancy; childbirth; or the puerperium	Binary	0.00822064
		dx_dysrhythmia	Dx: Cardiac dysrhythmias	Binary	0.00822064
		dx_earlylabor	Dx: Early or threatened labor	Binary	0.00822064
		dx_ecodesadverseeffectsofmedicalcare	Dx: E Codes: Adverse effects of medical care	Binary	0.00822064
		dx_ecodesadverseeffectsofmedicaldrugs	Dx: E Codes: Adverse effects of medical drugs	Binary	0.00822064
		dx_ecodescutpierce	Dx: E Codes: Cut/pierceb	Binary	0.00822064
		dx_ecodesfall	Dx: E Codes: Fall	Binary	0.00822064
		dx_ecodesfirearm	Dx: E Codes: Firearm	Binary	0.00822064
		dx_ecodesfireburn	Dx: E Codes: Fire/burn	Binary	0.00822064
		dx_ecodesmachinery	Dx: E Codes: Machinery	Binary	0.00822064
		dx_ecodesmotorvehicletrafficmvt	Dx: E Codes: Motor vehicle traffic (MVT)	Binary	0.00822064
		dx_ecodesnaturalenvironment	Dx: E Codes: Natural/environment	Binary	0.00822064
		dx_ecodesotherspecifiedandclassifiable	Dx: E Codes: Other specified and classifiable	Binary	0.00822064
		dx_ecodesotherspecifiednec	Dx: E Codes: Other specified; NEC	Binary	0.00822064
		dx_ecodesoverexertion	Dx: E Codes: Overexertion	Binary	0.00822064
		dx_ecodespedalcyclistnotmvt	Dx: E Codes: Pedal cyclist; not MVT	Binary	0.00822064
		dx_ecodespedestriannotmvt	Dx: E Codes: Pedestrian; not MVT	Binary	0.00822064
		dx_ecodesplaceofoccurrence	Dx: E Codes: Place of occurrence	Binary	0.00822064
		dx_ecodesstruckbyagainst	Dx: E Codes: Struck by; against	Binary	0.00822064
		dx_ecodessuffocation	Dx: E Codes: Suffocation	Binary	0.00822064
		dx_ecodestransportnotmvt	Dx: E Codes: Transport; not MVT	Binary	0.00822064
		dx_ecodesunspecified	Dx: E Codes: Unspecified	Binary	0.00822064
		dx_ectopicpreg	Dx: Ectopic pregnancy	Binary	0.00822064
		dx_encephalitis	Dx: Encephalitis (except that caused by tuberculosis or sexually transmitted disease)	Binary	0.00822064
		dx_endometrios	Dx: Endometriosis	Binary	0.00822064
		dx_epilepsycnv	Dx: Epilepsy; convulsions	Binary	0.00822064
		dx_esophcancer	Dx: Cancer of esophagus	Binary	0.00822064
		dx_esophgealdx	Dx: Esophageal disorders	Binary	0.00822064
		dx_exameval	Dx: Medical examination/evaluation	Binary	0.00822064
		dx_eyeinfectn	Dx: Inflammation; infection of eye (except that caused by tuberculosis or sexually transmitteddisease)	Binary	0.00822064
		dx_fatigue	Dx: Malaise and fatigue	Binary	0.00822064
		dx_femgenitca	Dx: Cancer of other female genital organs	Binary	0.00822064
		dx_feminfertil	Dx: Female infertility	Binary	0.00822064
		dx_fetaldistrs	Dx: Fetal distress and abnormal forces of labor	Binary	0.00822064
		dx_fluidelcdx	Dx: Fluid and electrolyte disorders	Binary	0.00822064
		dx_fuo	Dx: Fever of unknown origin	Binary	0.00822064
		dx_fxarm	Dx: Fracture of upper limb	Binary	0.00822064
		dx_fxhip	Dx: Fracture of neck of femur (hip)	Binary	0.00822064
		dx_fxleg	Dx: Fracture of lower limb	Binary	0.00822064
		dx_fxskullfac	Dx: Skull and face fractures	Binary	0.00822064
		dx_gangrene	Dx: Gangrene	Binary	0.00822064
		dx_gasduoulcer	Dx: Gastroduodenal ulcer (except hemorrhage)	Binary	0.00822064
		dx_gastritis	Dx: Gastritis and duodenitis	Binary	0.00822064
		dx_gastroent	Dx: Noninfectious gastroenteritis	Binary	0.00822064
		dx_giconganom	Dx: Digestive congenital anomalies	Binary	0.00822064
		dx_gihemorrhag	Dx: Gastrointestinal hemorrhage	Binary	0.00822064
		dx_giperitcan	Dx: Cancer of other GI organs; peritoneum	Binary	0.00822064
		dx_glaucoma	Dx: Glaucoma	Binary	0.00822064
		dx_goutotcrys	Dx: Gout and other crystal arthropathies	Binary	0.00822064
		dx_guconganom	Dx: Genitourinary congenital anomalies	Binary	0.00822064
		dx_hdnckcancr	Dx: Cancer of head and neck	Binary	0.00822064
		dx_headachemig	Dx: Headache; including migraine	Binary	0.00822064
		dx_hemmorhoids	Dx: Hemorrhoids	Binary	0.00822064
		dx_hemorrpreg	Dx: Hemorrhage during pregnancy; abruptio placenta; placenta previa	Binary	0.00822064
		dx_hepatitis	Dx: Hepatitis	Binary	0.00822064
		dx_hivinfectn	Dx: HIV infection	Binary	0.00822064
		dx_hodgkinsds	Dx: Hodgkin`s disease	Binary	0.00822064
		dx_hrtvalvedx	Dx: Heart valve disorders	Binary	0.00822064
		dx_htn	Dx: Essential hypertension	Binary	0.00822064
		dx_htncomplicn	Dx: Hypertension with complications and secondary hypertension	Binary	0.00822064
		dx_htninpreg	Dx: Hypertension complicating pregnancy; childbirth and the puerperium	Binary	0.00822064
		dx_hyperlipidem	Dx: Disorders of lipid metabolism	Binary	0.00822064
		dx_immunitydx	Dx: Immunity disorders	Binary	0.00822064
		dx_immunizscrn	Dx: Immunizations and screening for infectious disease	Binary	0.00822064
		dx_impulsecontroldisordersnec	Dx: Impulse control disorders, NEC	Binary	0.00822064
		dx_inducabortn	Dx: Induced abortion	Binary	0.00822064
		dx_infectarth	Dx: Infective arthritis and osteomyelitis (except that caused by tuberculosis or sexually transmitted disease)	Binary	0.00822064
		dx_influenza	Dx: Influenza	Binary	0.00822064
		dx_infmalegen	Dx: Inflammatory conditions of male genital organs	Binary	0.00822064
		dx_intestinfct	Dx: Intestinal infection	Binary	0.00822064
		dx_intobstruct	Dx: Intestinal obstruction without hernia	Binary	0.00822064
		dx_intracrninj	Dx: Intracranial injury	Binary	0.00822064
		dx_jointinjury	Dx: Joint disorders and dislocations; trauma-related	Binary	0.00822064
		dx_kidnyrnlca	Dx: Cancer of kidney and renal pelvis	Binary	0.00822064
		dx_lateeffcvd	Dx: Late effects of cerebrovascular disease	Binary	0.00822064
		dx_leukemias	Dx: Leukemias	Binary	0.00822064
		dx_liveborn	Dx: Liveborn	Binary	0.00822064
		dx_liveribdca	Dx: Cancer of liver and intrahepatic bile duct	Binary	0.00822064
		dx_longpregncy	Dx: Prolonged pregnancy	Binary	0.00822064
		dx_lowbirthwt	Dx: Short gestation; low birth weight; and fetal growth retardation	Binary	0.00822064
		dx_lungexternl	Dx: Lung disease due to external agents	Binary	0.00822064
		dx_lymphenlarg	Dx: Lymphadenitis	Binary	0.00822064
		dx_maintchemr	Dx: Maintenance chemotherapy; radiotherapy	Binary	0.00822064
		dx_malgenitca	Dx: Cancer of other male genital organs	Binary	0.00822064
		dx_maligneopls	Dx: Malignant neoplasm without specification of site	Binary	0.00822064
		dx_malposition	Dx: Malposition; malpresentation	Binary	0.00822064
		dx_meningitis	Dx: Meningitis (except that caused by tuberculosis or sexually transmitted disease)	Binary	0.00822064
		dx_menopausldx	Dx: Menopausal disorders	Binary	0.00822064
		dx_menstrualdx	Dx: Menstrual disorders	Binary	0.00822064
		dx_miscellaneousmentalhealthdisorders	Dx: Miscellaneous mental health disorders	Binary	0.00822064
		dx_mooddisorders	Dx: Mood disorders	Binary	0.00822064
		dx_mouthdx	Dx: Diseases of mouth; excluding dental	Binary	0.00822064
		dx_ms	Dx: Multiple sclerosis	Binary	0.00822064
		dx_multmyeloma	Dx: Multiple myeloma	Binary	0.00822064
		dx_mycoses	Dx: Mycoses	Binary	0.00822064
		dx_na	Dx: NA	Binary	0.00822064
		dx_nauseavomit	Dx: Nausea and vomiting	Binary	0.00822064
		dx_neoplsmunsp	Dx: Neoplasms of unspecified nature or uncertain behavior	Binary	0.00822064
		dx_nephritis	Dx: Nephritis; nephrosis; renal sclerosis	Binary	0.00822064
		dx_nervcongan	Dx: Nervous system congenital anomalies	Binary	0.00822064
		dx_nonepithca	Dx: Other non-epithelial cancer of skin	Binary	0.00822064
		dx_nonhodglym	Dx: Non-Hodgkin`s lymphoma	Binary	0.00822064
		dx_nutritdefic	Dx: Nutritional deficiencies	Binary	0.00822064
		dx_opnwndextr	Dx: Open wounds of extremities	Binary	0.00822064
		dx_opnwndhead	Dx: Open wounds of head; neck; and trunk	Binary	0.00822064
		dx_osteoarthros	Dx: Osteoarthritis	Binary	0.00822064
		dx_osteoporosis	Dx: Osteoporosis	Binary	0.00822064
		dx_otacqdefor	Dx: Other acquired deformities	Binary	0.00822064
		dx_otaftercare	Dx: Other aftercare	Binary	0.00822064
		dx_otbnignneo	Dx: Other and unspecified benign neoplasm	Binary	0.00822064
		dx_otbonedx	Dx: Other bone disease and musculoskeletal deformities	Binary	0.00822064
		dx_otcirculdx	Dx: Other circulatory disease	Binary	0.00822064
		dx_otcomplbir	Dx: Other complications of birth; puerperium affecting management of mother	Binary	0.00822064
		dx_otconganom	Dx: Other congenital anomalies	Binary	0.00822064
		dx_otconntiss	Dx: Other connective tissue disease	Binary	0.00822064
		dx_otdxbladdr	Dx: Other diseases of bladder and urethra	Binary	0.00822064
		dx_otdxkidney	Dx: Other diseases of kidney and ureters	Binary	0.00822064
		dx_otdxstomch	Dx: Other disorders of stomach and duodenum	Binary	0.00822064
		dx_otendodsor	Dx: Other endocrine disorders	Binary	0.00822064
		dx_otfemalgen	Dx: Other female genital disorders	Binary	0.00822064
		dx_othbactinf	Dx: Bacterial infection; unspecified site	Binary	0.00822064
		dx_othcnsinfx	Dx: Other CNS infection and poliomyelitis	Binary	0.00822064
		dx_othematldx	Dx: Other hematologic conditions	Binary	0.00822064
		dx_othercvd	Dx: Other and ill-defined cerebrovascular disease	Binary	0.00822064
		dx_othereardx	Dx: Other ear and sense organ disorders	Binary	0.00822064
		dx_otheredcns	Dx: Other hereditary and degenerative nervous system conditions	Binary	0.00822064
		dx_othereyedx	Dx: Other eye disorders	Binary	0.00822064
		dx_othergidx	Dx: Other gastrointestinal disorders	Binary	0.00822064
		dx_othergudx	Dx: Genitourinary symptoms and ill-defined conditions	Binary	0.00822064
		dx_otherinjury	Dx: Other injuries and conditions due to external causes	Binary	0.00822064
		dx_otherpregnancyanddeliveryincludingnormal	Dx: Other pregnancy and delivery including normal	Binary	0.00822064
		dx_otherscreen	Dx: Other screening for suspected conditions (not mental disorders or infectious disease)	Binary	0.00822064
		dx_othfracture	Dx: Other fractures	Binary	0.00822064
		dx_othheartdx	Dx: Other and ill-defined heart disease	Binary	0.00822064
		dx_othinfectns	Dx: Other infections; including parasitic	Binary	0.00822064
		dx_othliverdx	Dx: Other liver diseases	Binary	0.00822064
		dx_othlowresp	Dx: Other lower respiratory disease	Binary	0.00822064
		dx_othmalegen	Dx: Other male genital disorders	Binary	0.00822064
		dx_othnervdx	Dx: Other nervous system disorders	Binary	0.00822064
		dx_othskindx	Dx: Other skin disorders	Binary	0.00822064
		dx_othveindx	Dx: Other diseases of veins and lymphatics	Binary	0.00822064
		dx_otinflskin	Dx: Other inflammatory condition of skin	Binary	0.00822064
		dx_otitismedia	Dx: Otitis media and related conditions	Binary	0.00822064
		dx_otjointdx	Dx: Other non-traumatic joint disorders	Binary	0.00822064
		dx_otnutritdx	Dx: Other nutritional; endocrine; and metabolic disorders	Binary	0.00822064
		dx_otperintdx	Dx: Other perinatal conditions	Binary	0.00822064
		dx_otpregcomp	Dx: Other complications of pregnancy	Binary	0.00822064
		dx_otprimryca	Dx: Cancer; other and unspecified primary	Binary	0.00822064
		dx_otupprresp	Dx: Other upper respiratory disease	Binary	0.00822064
		dx_otuprspin	Dx: Other upper respiratory infections	Binary	0.00822064
		dx_ovariancyst	Dx: Ovarian cyst	Binary	0.00822064
		dx_ovarycancer	Dx: Cancer of ovary	Binary	0.00822064
		dx_pancreascan	Dx: Cancer of pancreas	Binary	0.00822064
		dx_pancreasdx	Dx: Pancreatic disorders (not diabetes)	Binary	0.00822064
		dx_paralysis	Dx: Paralysis	Binary	0.00822064
		dx_parkinsons	Dx: Parkinson`s disease	Binary	0.00822064
		dx_pathologfx	Dx: Pathological fracture	Binary	0.00822064
		dx_pelvicobstr	Dx: Fetopelvic disproportion; obstruction	Binary	0.00822064
		dx_perintjaund	Dx: Hemolytic jaundice and perinatal jaundice	Binary	0.00822064
		dx_peripathero	Dx: Peripheral and visceral atherosclerosis	Binary	0.00822064
		dx_peritonitis	Dx: Peritonitis and intestinal abscess	Binary	0.00822064
		dx_personalitydisorders	Dx: Personality disorders	Binary	0.00822064
		dx_phlebitis	Dx: Phlebitis; thrombophlebitis and thromboembolism	Binary	0.00822064
		dx_pid	Dx: Inflammatory diseases of female pelvic organs	Binary	0.00822064
		dx_pleurisy	Dx: Pleurisy; pneumothorax; pulmonary collapse	Binary	0.00822064
		dx_pneumonia	Dx: Pneumonia (except that caused by tuberculosis or sexually transmitted disease)	Binary	0.00822064
		dx_poisnnonmed	Dx: Poisoning by nonmedicinal substances	Binary	0.00822064
		dx_poisnotmed	Dx: Poisoning by other medications and drugs	Binary	0.00822064
		dx_poisonpsych	Dx: Poisoning by psychotropic agents	Binary	0.00822064
		dx_precereoccl	Dx: Occlusion or stenosis of precerebral arteries	Binary	0.00822064
		dx_prevcsectn	Dx: Previous C-section	Binary	0.00822064
		dx_prolapse	Dx: Prolapse of female genital organs	Binary	0.00822064
		dx_prostatecan	Dx: Cancer of prostate	Binary	0.00822064
		dx_pulmhartdx	Dx: Pulmonary heart disease	Binary	0.00822064
		dx_rctmanusca	Dx: Cancer of rectum and anus	Binary	0.00822064
		dx_rehab	Dx: Rehabilitation care; fitting of prostheses; and adjustment of devices	Binary	0.00822064
		dx_retinaldx	Dx: Retinal detachments; defects; vascular occlusion; and retinopathy	Binary	0.00822064
		dx_rheumarth	Dx: Rheumatoid arthritis and related disease	Binary	0.00822064
		dx_schizophreniaandotherpsychoticdisorde	Dx: Schizophrenia and other psychotic disorders	Binary	0.00822064
		dx_screeningandhistoryofmentalhealthan	Dx: Screening and history of mental health and substance abuse codes	Binary	0.00822064
		dx_septicemia	Dx: Septicemia (except in labor)	Binary	0.00822064
		dx_sexualinfxs	Dx: Sexually transmitted infections (not HIV or hepatitis)	Binary	0.00822064
		dx_shock	Dx: Shock	Binary	0.00822064
		dx_sicklecell	Dx: Sickle cell anemia	Binary	0.00822064
		dx_skininfectn	Dx: Skin and subcutaneous tissue infections	Binary	0.00822064
		dx_skinmelanom	Dx: Melanomas of skin	Binary	0.00822064
		dx_sle	Dx: Systemic lupus erythematosus and connective tissue disorders	Binary	0.00822064
		dx_socialadmin	Dx: Administrative/social admission	Binary	0.00822064
		dx_spincorinj	Dx: Spinal cord injury	Binary	0.00822064
		dx_spontabortn	Dx: Spontaneous abortion	Binary	0.00822064
		dx_sprain	Dx: Sprains and strains	Binary	0.00822064
		dx_stomchcancr	Dx: Cancer of stomach	Binary	0.00822064
		dx_substancerelateddisorders	Dx: Substance-related disorders	Binary	0.00822064
		dx_suicideandintentionalselfinflictedin	Dx: Suicide and intentional self-inflicted injury	Binary	0.00822064
		dx_superficinj	Dx: Superficial injury; contusion	Binary	0.00822064
		dx_syncope	Dx: Syncope	Binary	0.00822064
		dx_teethdx	Dx: Disorders of teeth and jaw	Binary	0.00822064
		dx_testiscancr	Dx: Cancer of testis	Binary	0.00822064
		dx_thyroidcncr	Dx: Cancer of thyroid	Binary	0.00822064
		dx_thyroiddsor	Dx: Thyroid disorders	Binary	0.00822064
		dx_tia	Dx: Transient cerebral ischemia	Binary	0.00822064
		dx_tonsillitis	Dx: Acute and chronic tonsillitis	Binary	0.00822064
		dx_tuberculosis	Dx: Tuberculosis	Binary	0.00822064
		dx_ulceratcol	Dx: Regional enteritis and ulcerative colitis	Binary	0.00822064
		dx_ulcerskin	Dx: Chronic ulcer of skin	Binary	0.00822064
		dx_unclassified	Dx: Residual codes; unclassified	Binary	0.00822064
		dx_urinstone	Dx: Calculus of urinary tract	Binary	0.00822064
		dx_urinyorgca	Dx: Cancer of other urinary organs	Binary	0.00822064
		dx_uteruscancr	Dx: Cancer of uterus	Binary	0.00822064
		dx_uti	Dx: Urinary tract infections	Binary	0.00822064
		dx_varicosevn	Dx: Varicose veins of lower extremity	Binary	0.00822064
		dx_viralinfect	Dx: Viral infection	Binary	0.00822064
		dx_whtblooddx	Dx: Diseases of white blood cells	Binary	0.00822064
