# Supplementary material for: Predicting 72-hour and 9-day return to the emergency department using machine learning
Source: JAMIA Open. 2019 Jul 1;2(3):346–52. doi: 10.1093/jamiaopen/ooz019 (PMC6951979; doi:10.1093/jamiaopen/ooz019)
Supplement: ooz019_Supplementary_Data [file ooz019_supplementary_data.zip › TableS4.xls]

## Sheet: S4_Table.csv
Table S4. Variables ordered by mean information gain	72-Hour Return					9-Day Return
Feature (Post one-hot encoding)	Mean gain	95%CI Upper	95%CI Lower		Feature (Post one-hot encoding)	Mean gain	95%CI Upper	95%CI Lower
n_edvisits	0.104145	0.113853	0.0946633		n_edvisits	0.10945	0.120185	0.0990106
alcoholrelateddisorders	0.0318695	0.0365655	0.0278471		n_admissions	0.0292703	0.0340151	0.0246609
n_admissions	0.0311932	0.0357578	0.0267799		cxr_count	0.0269514	0.0325285	0.0212852
ekg_count	0.0255948	0.0296376	0.0217406		ekg_count	0.0239812	0.0292297	0.0192959
headct_count	0.0207587	0.0248255	0.0163156		alcoholrelateddisorders	0.0198993	0.023509	0.0170227
socialadmin	0.0207456	0.0234138	0.0183393		headct_count	0.0172532	0.0204579	0.0143614
cxr_count	0.0167786	0.0198033	0.0138626		temp_min	0.012133	0.0135178	0.010772
temp_min	0.013778	0.0157579	0.0118216		proteinua_count	0.0120998	0.0153819	0.00906951
pulse_max	0.0128837	0.0149548	0.010915		otherxr_count	0.0115672	0.0137939	0.00972299
sbp_min	0.0113386	0.0131328	0.00963071		socialadmin	0.0115512	0.0136811	0.00957386
sodium_max	0.0106317	0.0119111	0.00936154		sbp_min	0.011057	0.0125461	0.00965563
dx_alcoholrelateddisorders	0.0105608	0.012576	0.00858582		glucoseua_count	0.0100285	0.0126507	0.00734151
schizophreniaandotherpsychoticdisorde	0.0102935	0.0112199	0.00937364		schizophreniaandotherpsychoticdisorde	0.00997278	0.011123	0.00895643
otherxr_count	0.0100479	0.012254	0.007853		pulse_max	0.00903772	0.0102122	0.00793691
glucoseua_count	0.00844226	0.0108562	0.00632364		dx_alcoholrelateddisorders	0.00881203	0.0105933	0.00732499
spo2_min	0.00838067	0.00971203	0.00719647		resp_min	0.00848999	0.00991518	0.00713518
resp_min	0.00837814	0.0097459	0.00702407		ketonesua_count	0.00812867	0.0100801	0.00622231
ed_vital_temp_mean	0.00832562	0.00899013	0.00763014		nitriteua_count	0.00797214	0.0104767	0.00576766
substancerelateddisorders	0.00806673	0.00938933	0.00682871		dbp_max	0.00739204	0.0083395	0.00642378
gender.Female	0.00798703	0.00884992	0.00715576		bloodua_count	0.00735405	0.00937549	0.00546288
bloodua_count	0.00784412	0.00972115	0.00629679		leukocytesua_count	0.00673319	0.00864538	0.00508324
leukocytesua_count	0.0078074	0.00910646	0.0063186		spo2_min	0.00657577	0.00746237	0.00581485
dbp_max	0.00759624	0.00890322	0.00640402		dbp_min	0.00642615	0.00711671	0.00568772
platelets_min	0.00753585	0.00863322	0.0065255		temp_max	0.00631227	0.00716977	0.0056273
temp_max	0.0074627	0.00832905	0.00663014		sodium_max	0.0059968	0.00679905	0.00519079
gender.Male	0.0072839	0.00808317	0.00651204		mooddisorders	0.00582235	0.00701203	0.00465694
neutrophils_min	0.00726612	0.00825647	0.00619647		gender.Female	0.00559834	0.00626221	0.00498646
ketonesua_count	0.00713413	0.00902142	0.00532393		neutrophils_min	0.00542683	0.00642199	0.00461454
dbp_min	0.00674948	0.00755798	0.00588935		sbp_max	0.00540096	0.00611769	0.00477758
proteinua_count	0.00623721	0.00805297	0.00454959		anxietydisorders	0.00537379	0.00640146	0.00451975
nitriteua_count	0.00598785	0.00751017	0.00469941		age	0.00530237	0.00572637	0.00482762
sbp_max	0.00595715	0.00676308	0.00519464		attentiondeficitconductdisruptivebeha	0.00525165	0.00605305	0.00453546
pulse_min	0.0056369	0.0062862	0.00513026		pulse_min	0.00515822	0.00569206	0.00463736
dx_skininfectn	0.00540305	0.00562525	0.00506701		substancerelateddisorders	0.00503756	0.00606299	0.00416698
aniongap_max	0.00525618	0.00626523	0.00431099		gender.Male	0.00502698	0.0055774	0.00452606
attentiondeficitconductdisruptivebeha	0.00524625	0.00591267	0.00462023		otherct_count	0.00484334	0.00644157	0.00337522
age	0.0050925	0.0055973	0.00464034		resp_max	0.00464461	0.00539519	0.00397048
`bun/creatratio_min`	0.00501016	0.00589662	0.00428618		`bun/creatratio_min`	0.00437381	0.00525442	0.00359727
hematocrit_max	0.00483388	0.00577606	0.00416449		edmeds_rabies	0.00417476	0.00452767	0.00380935
rdw_median	0.0045072	0.00536218	0.00352459		aniongap_max	0.00408742	0.00466729	0.00351708
monocytes_min	0.00443415	0.00524015	0.00367685		glucose_min	0.00389924	0.0043179	0.00353435
ed_vital_hr_mean	0.00440227	0.00478426	0.00399517		platelets_min	0.00379418	0.00423872	0.00334226
resp_max	0.00430504	0.00495598	0.00368788		rdw_max	0.0037898	0.00421261	0.00346148
otherct_count	0.00422489	0.00539275	0.00324074		mcv_max	0.00376288	0.00414491	0.00342471
mchc_max	0.00403413	0.00456324	0.00354341		pregtestur_count	0.00374118	0.00433034	0.0032189
`alanineaminotransferase(alt)_max`	0.00402717	0.00396754	0.00353581		`anc(absneutrophilcount)_median`	0.00374022	0.00417063	0.00332094
potassium_min	0.00396102	0.00458198	0.00334715		employstatus.Not Employed	0.00371409	0.00407482	0.00338872
hematocrit_median	0.00368179	0.00421502	0.00319148		basos_median	0.00365832	0.00415916	0.00321464
pulse_median	0.00361048	0.00408774	0.00316862		temp_median	0.00364815	0.00403394	0.00325238
maritalstatus.Other	0.00351539	0.00370443	0.0032998		hematocrit_min	0.00363999	0.00406985	0.00318419
mooddisorders	0.00348944	0.00394179	0.00278438		otherus_count	0.00359972	0.00434472	0.00283316
n_surgeries	0.0034633	0.00377395	0.00314304		sbp_median	0.00356868	0.00391149	0.0031455
calcium_min	0.00346125	0.003842	0.00308965		ed_vital_temp_mean	0.0035575	0.00382625	0.00329301
eos_median	0.00340119	0.00396545	0.00290923		`anc(absneutrophilcount)_min`	0.00352494	0.00392816	0.00311431
rdw_min	0.00338015	0.00397182	0.0028317		wbc_min	0.0033471	0.00388977	0.00289987
employstatus.Not Employed	0.00332417	0.00381175	0.00286485		pulse_median	0.00332672	0.00362766	0.0029641
pregtestur_count	0.00331697	0.00363404	0.0030075		bun_min	0.00332106	0.00371467	0.0029304
`anc(absneutrophilcount)_min`	0.00330953	0.00371412	0.00280443		ed_vital_hr_mean	0.00332079	0.00361814	0.00304079
hematocrit_min	0.00327211	0.00372366	0.00278858		rdw_min	0.00327023	0.00362581	0.00293014
hemoglobin_max	0.00312843	0.00345088	0.00276406		calcium_min	0.00323866	0.00367215	0.00286182
mcv_max	0.00310793	0.00344464	0.00274896		dbp_median	0.00322213	0.0036373	0.00283426
glucose_min	0.00309698	0.0034575	0.00272565		basos_max	0.00320529	0.0036931	0.00280016
rdw_max	0.00307577	0.00346294	0.00266794		mchc_min	0.00312204	0.00344721	0.0028134
ed_vital_hr_min	0.00305966	0.00337627	0.00276074		hemoglobin_max	0.00310814	0.00345739	0.00279644
wbc_median	0.00305609	0.00341425	0.00265318		rbc_min	0.00310557	0.00344	0.00274397
dbp_median	0.00302858	0.00341468	0.00268639		hematocrit_median	0.00308864	0.00341047	0.00276091
`anc(absneutrophilcount)_median`	0.00299547	0.00340527	0.00264085		rdw_median	0.00304618	0.00336209	0.00275608
sodium_median	0.00299464	0.00344249	0.00263743		bun_median	0.00304528	0.00338679	0.0027362
bun_min	0.00296812	0.00351226	0.00252924		wbc_median	0.00304003	0.00337632	0.00274274
platelets_median	0.00295558	0.00331305	0.00263196		ed_vital_hr_min	0.00303049	0.00333483	0.00274775
basos_median	0.00295194	0.00336619	0.0025807		platelets_median	0.00300216	0.0033479	0.0026926
bun_median	0.00293257	0.00336411	0.00247494		dx_skininfectn	0.00300206	0.00330606	0.00271203
wbc_min	0.00292303	0.00332553	0.00252681		mpv_median	0.00300139	0.00334045	0.00267084
epilepsycnv	0.00292188	NA	NA		mch_max	0.00299948	0.00330248	0.00270072
otherus_count	0.00287164	0.00358919	0.00215408		hematocrit_max	0.00299636	0.00336026	0.00263759
sbp_median	0.00286006	0.00316451	0.00248787		platelets_max	0.00298838	0.00331878	0.00265429
mch_median	0.00283734	0.00319782	0.00244973		n_surgeries	0.00297006	0.00323352	0.00271994
calcium_median	0.00283117	0.0031556	0.00247256		previousdispo.No previous dispo	0.00296234	0.00363261	0.00236646
platelets_max	0.00282745	0.00314054	0.00244989		glucose_median	0.0029511	0.00328031	0.00263001
wbc_max	0.00281613	0.00313411	0.00247711		potassium_min	0.00289205	0.00329269	0.0024866
aniongap_median	0.00280672	0.00330222	0.00233526		`alanineaminotransferase(alt)_max`	0.00288989	0.00324661	0.00253606
rbc_min	0.00279863	0.00317269	0.00246259		bilirubintotal_min	0.00288454	0.00314932	0.00259437
rbc_max	0.00273851	0.00317483	0.00238535		mpv_max	0.00288318	0.00322652	0.00255958
cc_alcoholintoxication	0.00272529	0.00293103	0.00220756		eos_median	0.00287919	0.00327174	0.00252428
hemoglobin_median	0.00272128	0.00316048	0.00233233		calcium_median	0.00283981	0.00314295	0.00253524
basos_max	0.00268376	0.00304422	0.0023564		creatinine_min	0.00282652	0.00323054	0.00245983
mchc_min	0.00267569	0.00298773	0.00237621		mch_median	0.00282613	0.00317329	0.00248612
creatinine_median	0.00265938	0.00298518	0.00233315		wbc_max	0.00278705	0.003063	0.00250445
mch_min	0.00262984	0.00288282	0.00238075		potassium_max	0.0027808	0.0030672	0.00251946
eos_min	0.00259312	0.00309735	0.00211885		insurance_status.Commercial	0.0027634	0.00299601	0.00251268
chloride_max	0.00259074	0.00296032	0.00224832		mchc_max	0.00276217	0.0030931	0.00244678
creatinine_min	0.00258937	0.00311146	0.00218057		platelets_last	0.00275277	0.00305894	0.00245768
`anc(absneutrophilcount)_max`	0.00256327	0.00294838	0.00220923		potassium_median	0.00274561	0.00302888	0.00243308
mchc_median	0.0025469	0.00284672	0.00225035		hemoglobin_median	0.00273702	0.00305205	0.00244298
rbc_median	0.00253751	0.00279595	0.00228265		calcium_max	0.00272926	0.00301161	0.00240524
bilirubintotal_min	0.00251762	0.00283264	0.00219541		absolutelymphocytecount_min	0.00271316	0.0030168	0.00243579
glucose_median	0.00251525	0.00277561	0.00234957		monocytes_min	0.00270572	0.0030104	0.00239597
potassium_median	0.00251494	0.00285423	0.00218657		rbc_max	0.00269082	0.00298078	0.00241483
dx_sprain	0.00251087	0.00266983	0.00236188		creatinine_median	0.00267503	0.0029813	0.00236996
mpv_median	0.00250527	0.00285587	0.00220612		glucose_max	0.00267467	0.00298884	0.00239925
